# Supplementary material for: Phosphorylation-mediated conformational change regulates human SLFN11
Source: Nat Commun. 2024 Dec 3;15:10500. doi: 10.1038/s41467-024-54833-7 (PMC11615386; doi:10.1038/s41467-024-54833-7)
Supplement: Supplementary file 4 — Source Data [file 41467_2024_54833_MOESM4_ESM.xlsx]

## Sheet: Fig. 2e
	MST of SLFN11 WT binding to tRNA-Leu and tRNA-Met
	Normalized F_norm values								Raw F_norm values
	SLFN11 WT	tRNA-Leu			tRNA-Met				SLFN11 WT	tRNA-Leu			tRNA-Met
	dimer [nM]	Rep 1	Rep 2	Rep 3	Rep 1	Rep 2	Rep 3		dimer [nM]	Rep 1	Rep 2	Rep 3	Rep 1	Rep 2	Rep 3
	0.0274658	0.0845201	0.0959836	0.0754435	-0.060492	0.114216	0.181484		0.0274658	909.203	870.715	881.168	840.463	838.337	852.695
	0.0549316	-0.00146344	0.00178734	0.0182042	-0.0101585	0.0321575	0.00401031		0.0549316	905.945	866.382	878.537	843.073	834	842.432
	0.109863	-0.0247349	0.0771716	0.0050965	-0.0215239	-0.106131	-0.0300801		0.109863	905.063	869.85	877.934	842.484	826.69	840.46
	0.219727	0.121723	0.0125718	0.0547046	-0.0298715	0.0262674	-0.0136813		0.219727	910.613	866.878	880.215	842.051	833.688	841.409
	0.439453	0.0533704	0.0771741	0.0861962	0.324837	0.0387853	-0.0107976		0.439453	908.023	869.85	881.662	860.443	834.35	841.576
	0.878906	0.0433899	-0.0485068	-0.0285053	-0.0247798	0.0337255	0.0386775		0.878906	907.644	864.069	876.39	842.315	834.083	844.437
	1.75781	0.0176549	0.021433	-0.013446	-0.0272061	0.15197	-0.0252205		1.75781	906.669	867.286	877.082	842.189	840.333	840.741
	3.51562	0.110549	0.0924422	0.0533294	0.150892	-0.045547	0.11737		3.51562	910.19	870.552	880.152	851.424	829.892	848.988
	7.03125	0.277083	0.201204	0.270756	0.200559	0.0600345	0.135069		7.03125	916.501	875.555	890.147	853.999	835.473	850.011
	14.0625	0.562442	0.461221	0.35839	0.425838	0.316812	0.370408		14.0625	927.317	887.516	894.175	865.68	849.047	863.621
	28.125	0.789857	0.731143	0.610026	0.571117	0.443286	0.498811		28.125	935.936	899.933	905.743	873.212	855.732	871.046
	56.25	0.888906	0.809713	0.797209	0.803092	0.642957	0.737153		56.25	939.69	903.547	914.348	885.24	866.287	884.83
	112.5	0.924798	0.895626	0.897838	0.786261	0.972228	0.826638		112.5	941.05	907.499	918.974	884.368	883.692	890.004
	225	0.933738	0.921661	0.935524	0.909246	0.767887	0.912336		225	941.389	908.696	920.706	890.744	872.891	894.96
	450	0.950269	0.981373	1.00517	1.13684	0.831342	0.935162		450	942.015	911.443	923.907	902.545	876.245	896.28
	900	0.928586	0.911872	0.856379	0.831952	1.02408	0.941064		900	941.193	908.246	917.068	886.737	886.433	896.622

## Sheet: Fig. 3c
	MST of SLFN11 WT, S219D, T230D, and S753D binding to tRNA-Leu
	Normalized F_norm values														Raw F_norm values
	SLFN11	WT			S219D			T230D			S753D				SLFN11	WT			S219D			T230D			S753D
	dimer [nM]	Rep 1	Rep 2	Rep 3	Rep 1	Rep 2	Rep 3	Rep 1	Rep 2	Rep 3	Rep 1	Rep 2	Rep 3		dimer [nM]	Rep 1	Rep 2	Rep 3	Rep 1	Rep 2	Rep 3	Rep 1	Rep 2	Rep 3	Rep 1	Rep 2	Rep 3
	0.0274658	0.0845201	0.0959836	0.0754435	0.0285531	0.151194	0.114011	0.0675414	0.0926723	0.150855	0.198668	0.280075	0.127654		0.0274658	909.203	870.715	881.168	870.109	886.672	879.128	872.323	884.699	880.359	888.115	884.077	874.658
	0.0549316	-0.00146344	0.00178734	0.0182042	0.20009	0.17472	-0.0968008	0.209109	0.0246156	-0.0192871	-0.00130984	-0.0072248	0.119027		0.0549316	905.945	866.382	878.537	876.771	887.585	870.941	877.821	882.056	873.751	880.349	872.919	874.323
	0.109863	-0.0247349	0.0771716	0.0050965	0.0225677	0.0012032	-0.0573777	0.0877056	-0.0334557	0.0120116	-0.0233014	-0.0217193	0.0111184		0.109863	905.063	869.85	877.934	869.876	880.847	872.472	873.106	879.801	874.966	879.495	872.357	870.132
	0.219727	0.121723	0.0125718	0.0547046	0.0129189	0.0681549	0.0499059	0.0310041	0.230764	0.165684	0.0335478	0.0409445	-0.0658478		0.219727	910.613	866.878	880.215	869.502	883.447	876.638	870.904	890.062	880.934	881.703	874.79	867.143
	0.439453	0.0533704	0.0771741	0.0861962	0.0750796	0.280631	0.0150341	0.0259334	0.0497118	0.041375	0.0993484	0.0625862	0.0151092		0.439453	908.023	869.85	881.662	871.916	891.699	875.284	870.707	883.031	876.107	884.258	875.631	870.287
	0.878906	0.0433899	-0.0485068	-0.0285053	0.118424	-0.134257	-0.00545385	-0.0152565	-0.0318949	-0.0760838	0.0457473	0.0312161	0.0926533		0.878906	907.644	864.069	876.39	873.599	875.586	874.488	869.108	879.861	871.545	882.177	874.412	873.298
	1.75781	0.0176549	0.021433	-0.013446	-0.0383341	0.0135669	-0.0234503	-0.0675316	-0.0457999	0.0253276	-0.0400751	-0.130119	0.0115029		1.75781	906.669	867.286	877.082	867.511	881.327	873.789	867.077	879.321	875.484	878.844	868.147	870.147
	3.51562	0.110549	0.0924422	0.0533294	0.0302814	-0.0463905	-0.0283215	-0.00471178	-0.0923892	0.0397517	0.0892183	-0.056486	-0.00648707		3.51562	910.19	870.552	880.152	870.176	878.998	873.6	869.517	877.512	876.044	883.865	871.006	869.448
	7.03125	0.277083	0.201204	0.270756	-0.0442344	0.0610413	0.112331	-0.0486729	0.00681095	-0.0208959	-0.0516156	0.0493631	-0.0261117		7.03125	916.501	875.555	890.147	867.282	883.171	879.062	867.81	881.365	873.688	878.395	875.117	868.686
	14.0625	0.562442	0.461221	0.35839	-0.0714238	-0.136588	-0.0860066	-0.0881004	-0.0475808	-0.100307	-0.110582	-0.0397612	0.0266714		14.0625	927.317	887.516	894.175	866.226	875.496	871.36	866.279	879.252	870.605	876.105	871.656	870.736
	28.125	0.789857	0.731143	0.610026	-0.00107279	-0.129588	-0.0543493	-0.0748089	-0.00761702	-0.0753772	-0.0418394	-0.166796	-0.112762		28.125	935.936	899.933	905.743	868.958	875.767	872.589	866.795	880.804	871.573	878.775	866.722	865.321
	56.25	0.888906	0.809713	0.797209	0.0211606	-0.0535767	0.470004	0.0927075	0.120801	0.00819644	-0.0354073	0.0839285	-0.0509284		56.25	939.69	903.547	914.348	869.822	878.719	892.953	873.3	885.791	874.818	879.025	876.459	867.722
	112.5	0.924798	0.895626	0.897838	-0.0753732	-0.00302988	-0.106067	0.214112	0.283733	0.272947	-0.0114354	0.0437756	0.0644293		112.5	941.05	907.499	918.974	866.073	880.682	870.581	878.015	892.119	885.1	879.956	874.9	872.202
	225	0.933738	0.921661	0.935524	-0.10292	-0.0268814	-0.0997741	0.518227	0.531727	0.368521	0.145019	0.214544	0.204999		225	941.389	908.696	920.706	865.003	879.756	870.825	889.826	901.75	888.812	886.032	881.532	877.661
	450	0.950269	0.981373	1.00517	0.1804	0.0996072	0.00165622	0.689113	0.684021	0.711614	0.469525	0.475276	0.551142		450	942.015	911.443	923.907	876.006	884.668	874.764	896.462	907.664	902.136	898.634	891.658	891.104
	900	0.928586	0.911872	0.856379	0.555034	0.514097	0.490958	0.932409	0.897943	0.894345	0.734674	0.740202	0.691622		900	941.193	908.246	917.068	890.555	900.765	893.767	905.911	915.972	909.233	908.932	901.946	896.56

## Sheet: Fig. 3e
	Signal:	First derivative (ratio)				Signal:	First derivative (ratio)				Signal:	First derivative (ratio)				Signal:	First derivative (ratio)				Signal:	First derivative (ratio)				Signal:	First derivative (ratio)
	Capillary:	1	2	3		Capillary:	1	2	3		Capillary:	1	2	3		Capillary:	1	2	3		Capillary:	1	2	3		Capillary:	1	2	3
	Temperature [°C]	SLFN11 S753D	SLFN11 S753D + ssDNA	SLFN11 S753D + dsDNA		Temperature [°C]	SLFN11 S753D	SLFN11 S753D + ssDNA	SLFN11 S753D + dsDNA		Temperature [°C]	SLFN11 S753D	SLFN11 S753D + ssDNA	SLFN11 S753D + dsDNA		Temperature [°C]	SLFN11 WT	SLFN11 WT + ssDNA	SLFN11 WT + dsDNA		Temperature [°C]	SLFN11 WT	SLFN11 WT + ssDNA	SLFN11 WT + dsDNA		Temperature [°C]	SLFN11 WT	SLFN11 WT + ssDNA	SLFN11 WT + dsDNA
	35.083	-0.000663312	-0.00026548	0.000242751		35.126	-0.00100372	-0.000104579	-0.000159874		35.126	0.00115838	-0.000107714	0.000310908		35.083	-0.000164093	-0.000119605	-0.000619546		35.104	-0.000294985	-0.000226644	-0.00077954		35.104	-8.62674e-05	-0.000145054	-0.000271764
	35.169	-0.000634469	-0.000239452	0.000239898		35.216	-0.000951646	-8.30333e-05	-0.000159391		35.216	0.001116	-7.40095e-05	0.000307261		35.169	-0.000154177	-0.00011545	-0.000595146		35.223	-0.000272413	-0.000204855	-0.000739488		35.223	-8.78649e-05	-0.000134276	-0.00025079
	35.288	-0.000594432	-0.000204144	0.00023612		35.365	-0.000866492	-4.76315e-05	-0.000157508		35.365	0.00104714	-1.78939e-05	0.000302292		35.288	-0.000140202	-0.000109772	-0.000561238		35.402	-0.000239109	-0.000172464	-0.000679802		35.402	-9.05092e-05	-0.00011772	-0.000218137
	35.441	-0.000542591	-0.000159864	0.000231552		35.484	-0.000800247	-1.99414e-05	-0.000155119		35.484	0.000993982	2.66028e-05	0.000299276		35.441	-0.00012169	-0.000102566	-0.000517254		35.462	-0.000228277	-0.000161874	-0.000660239		35.462	-9.14441e-05	-0.000112165	-0.000207075
	35.59	-0.000491927	-0.000118109	0.000227435		35.604	-0.0007346	7.64184e-06	-0.000151862		35.604	0.000941676	7.14225e-05	0.000297076		35.59	-0.000103101	-9.5661e-05	-0.000474181		35.611	-0.000201909	-0.000135982	-0.00061224		35.611	-9.39201e-05	-9.82768e-05	-0.000179044
	35.683	-0.000460161	-9.26808e-05	0.000225029		35.727	-0.000668642	3.55088e-05	-0.000147676		35.727	0.000889508	0.000117135	0.000295659		35.683	-9.11624e-05	-9.13906e-05	-0.000447124		35.697	-0.000187135	-0.000121418	-0.000585102		35.697	-9.54406e-05	-9.02705e-05	-0.00016262
	35.829	-0.000410318	-5.38758e-05	0.000221512		35.842	-0.00060845	6.10772e-05	-0.000143064		35.842	0.00084224	0.000159376	0.000295037		35.829	-7.19546e-05	-8.47583e-05	-0.000404589		35.816	-0.000167148	-0.000101666	-0.000548075		35.816	-9.76822e-05	-7.91918e-05	-0.000139462
	35.948	-0.000369545	-2.3084e-05	0.000218862		35.991	-0.000531834	9.38289e-05	-0.000136046		35.991	0.000782539	0.000213733	0.000295159		35.948	-5.5755e-05	-7.93801e-05	-0.000369707		35.906	-0.000152486	-8.71582e-05	-0.000520674		35.906	-9.94724e-05	-7.08946e-05	-0.000121757
	36.038	-0.000338804	-3.78456e-07	0.000216989		36.081	-0.000486822	0.000113178	-0.00013138		36.081	0.000747688	0.000245879	0.000295647		36.038	-4.32348e-05	-7.53409e-05	-0.000343355		36.029	-0.000132956	-6.7834e-05	-0.000483832		36.029	-0.000102085	-5.96554e-05	-9.71194e-05
	36.127	-0.00030837	2.16949e-05	0.000215232		36.2	-0.000428294	0.000138464	-0.00012471		36.2	0.000702586	0.000287794	0.000296699		36.127	-3.0554e-05	-7.13523e-05	-0.000317214		36.114	-0.000119853	-5.48912e-05	-0.000458888		36.114	-0.000103999	-5.20223e-05	-7.98855e-05
	36.22	-0.000276517	4.44054e-05	0.000213482		36.29	-0.000384954	0.000157284	-0.000119379		36.29	0.000669305	0.000318831	0.000297725		36.22	-1.69597e-05	-6.71871e-05	-0.000289793		36.208	-0.000105757	-4.10091e-05	-0.000431849		36.208	-0.000106221	-4.37641e-05	-6.06897e-05
	36.366	-0.000226774	7.91992e-05	0.000210892		36.409	-0.000328572	0.000181899	-0.000111979		36.409	0.000626084	0.000359094	0.000299301		36.366	4.94412e-06	-6.07044e-05	-0.000246845		36.297	-9.27285e-05	-2.82271e-05	-0.000406671		36.297	-0.000108444	-3.61364e-05	-4.23234e-05
	36.425	-0.000206608	9.31e-05	0.000209876		36.472	-0.000299195	0.000194788	-0.000107944		36.472	0.00060356	0.000379976	0.000300193		36.425	1.40721e-05	-5.80947e-05	-0.000229381		36.417	-7.56787e-05	-1.15958e-05	-0.000373484		36.417	-0.000111626	-2.62601e-05	-1.74144e-05
	36.515	-0.000176076	0.000113982	0.000208356		36.558	-0.00025963	0.00021222	-0.00010235		36.558	0.000573176	0.000407951	0.000301428		36.515	2.81567e-05	-5.41705e-05	-0.000202884		36.506	-6.33685e-05	3.4489e-07	-0.000349385		36.506	-0.000114139	-1.92936e-05	1.15172e-06
	36.664	-0.000125662	0.00014813	0.000205853		36.681	-0.000204087	0.000236847	-9.42478e-05		36.681	0.000530338	0.000446859	0.000303137		36.664	5.2115e-05	-4.78331e-05	-0.000158954		36.655	-4.34225e-05	1.95975e-05	-0.000310198		36.655	-0.000118631	-8.52665e-06	3.21113e-05
	36.754	-9.53833e-05	0.000168537	0.000204322		36.767	-0.00016597	0.000253864	-8.8568e-05		36.767	0.000500751	0.000473267	0.000304229		36.754	6.69076e-05	-4.41597e-05	-0.00013245		36.715	-3.5616e-05	2.71233e-05	-0.000294849		36.715	-0.000120538	-4.56312e-06	4.44653e-05
	36.843	-6.55993e-05	0.000188612	0.000202777		36.827	-0.000139716	0.000265644	-8.46187e-05		36.827	0.000480256	0.0004913	0.000304916		36.843	8.17381e-05	-4.06853e-05	-0.000106278		36.83	-2.09378e-05	4.13371e-05	-0.000266026		36.83	-0.000124359	2.38088e-06	6.79573e-05
	36.962	-2.60458e-05	0.000215395	0.000200645		36.976	-7.56582e-05	0.000294601	-7.48946e-05		36.976	0.000429799	0.000534732	0.000306303		36.962	0.000101842	-3.63426e-05	-7.1343e-05		36.954	-5.5471e-06	5.64543e-05	-0.00023594		36.954	-0.000128693	8.7948e-06	9.27886e-05
	37.018	-7.51801e-06	0.000228029	0.000199611		37.036	-5.02727e-05	0.000306164	-7.10056e-05		37.036	0.000409621	0.000551726	0.00030673		37.018	0.000111412	-3.44339e-05	-5.48989e-05		37.043	5.2425e-06	6.72966e-05	-0.000214985		37.043	-0.000131921	1.26645e-05	0.000110197
	37.138	3.17705e-05	0.000255146	0.000197333		37.155	-5.64736e-07	0.000328954	-6.33086e-05		37.155	0.000369831	0.000584672	0.000307383		37.138	0.00013201	-3.06751e-05	-1.98407e-05		37.129	1.54773e-05	7.78618e-05	-0.000195255		37.129	-0.00013511	1.57971e-05	0.000126612
	37.261	7.15866e-05	0.000283234	0.00019491		37.274	4.83534e-05	0.000351565	-5.55469e-05		37.274	0.000330411	0.000616741	0.000307876		37.261	0.000153288	-2.72642e-05	1.60017e-05		37.222	2.6368e-05	8.95077e-05	-0.000174458		37.222	-0.000138615	1.85137e-05	0.000143886
	37.38	0.000109579	0.000310821	0.000192497		37.367	8.61325e-05	0.000369146	-4.93172e-05		37.367	0.000299913	0.000641378	0.000308288		37.38	0.000173939	-2.43385e-05	5.05649e-05		37.338	3.97381e-05	0.000104534	-0.000149273		37.338	-0.00014301	2.09451e-05	0.000164666
	37.44	0.000128493	0.000324914	0.000191259		37.457	0.000122406	0.000386121	-4.30182e-05		37.457	0.000270717	0.000665064	0.000308867		37.44	0.000184332	-2.29761e-05	6.79299e-05		37.401	4.69233e-05	0.000113009	-0.000135919		37.401	-0.00014538	2.18444e-05	0.000175575
	37.559	0.000165597	0.000353343	0.000188764		37.573	0.000168827	0.00040798	-3.4273e-05		37.573	0.000233708	0.000695715	0.000310173		37.559	0.0002049	-2.04194e-05	0.000102373		37.517	6.00678e-05	0.000129379	-0.000111839		37.517	-0.000149644	2.28168e-05	0.000194979
	37.649	0.000193269	0.000375274	0.000186841		37.696	0.00021771	0.000431182	-2.37989e-05		37.696	0.000195553	0.000729004	0.000312793		37.649	0.000220345	-1.85533e-05	0.000128454		37.636	7.3494e-05	0.00014744	-8.77042e-05		37.636	-0.000153775	2.30876e-05	0.000213982
	37.738	0.000220335	0.000397302	0.000184912		37.785	0.00025284	0.000448006	-1.50491e-05		37.785	0.000168974	0.000754147	0.000315976		37.738	0.00023548	-1.67079e-05	0.000154367		37.729	8.39736e-05	0.000162654	-6.91368e-05		37.729	-0.000156739	2.30098e-05	0.000228285
	37.858	0.000256457	0.000427318	0.000182296		37.871	0.000286458	0.00046427	-5.22478e-06		37.871	0.000144539	0.0007798	0.000320597		37.858	0.000255598	-1.41569e-05	0.000189724		37.819	9.40734e-05	0.000178442	-5.13817e-05		37.819	-0.000159308	2.29287e-05	0.000241764
	37.917	0.000274118	0.000442024	0.000181032		37.961	0.00032097	0.000481217	7.1364e-06		37.961	0.000120984	0.000808672	0.000327778		37.917	0.000265353	-1.28623e-05	0.000207405		37.939	0.000107253	0.000201301	-2.81458e-05		37.939	-0.000162165	2.33157e-05	0.00025952
	38.007	0.000301033	0.000463948	0.000179209		38.021	0.000343284	0.000492383	1.70131e-05		38.021	0.00010699	0.000829397	0.000334395		38.007	0.000280086	-1.08248e-05	0.000234965		38.028	0.000116415	0.000219581	-1.15658e-05		38.028	-0.000163804	2.44509e-05	0.000272965
	38.097	0.000328036	0.000484501	0.000177654		38.17	0.000394063	0.000518929	4.99752e-05		38.17	8.1956e-05	0.00088722	0.00036005		38.097	0.000294763	-8.68178e-06	0.000263518		38.144	0.000126504	0.000244597	8.24753e-06		38.144	-0.000165305	2.78534e-05	0.000291919
	38.246	0.000366528	0.000511127	0.000173104		38.259	0.000409392	0.000529504	8.62413e-05		38.259	9.87451e-05	0.000910491	0.000388814		38.246	0.000317676	-4.47346e-06	0.000313413		38.267	0.000127337	0.000265336	1.36502e-05		38.267	-0.000166295	2.46094e-05	0.000309027
	38.365	0.0003913	0.000527141	0.000166956		38.379	0.000430479	0.000543649	0.00013581		38.379	0.000122259	0.000945714	0.000429345		38.365	0.000332636	6.22943e-07	0.000353584		38.356	0.000123854	0.00027407	1.18042e-05		38.356	-0.00016612	1.98095e-05	0.000318737
	38.485	0.000415982	0.000540453	0.000160726		38.468	0.000442485	0.000552542	0.000175087		38.468	0.000147609	0.000968175	0.000461389		38.485	0.000345303	8.13106e-06	0.000393137		38.476	0.000123054	0.00028945	1.97654e-05		38.476	-0.000165761	2.55624e-05	0.000341054
	38.574	0.000429357	0.000549957	0.000153822		38.588	0.000455786	0.000563288	0.000227682		38.588	0.0001857	0.000996336	0.000504007		38.574	0.000348047	1.7677e-05	0.000417324		38.536	0.000120287	0.000289987	2.07372e-05		38.536	-0.000164126	2.67594e-05	0.000348769
	38.664	0.000447164	0.000558522	0.000149304		38.707	0.000466026	0.000572861	0.000277825		38.707	0.000224984	0.00102295	0.000543871		38.664	0.000351879	2.87099e-05	0.000441367		38.625	0.000117595	0.000294307	2.64977e-05		38.625	-0.000162627	3.49394e-05	0.000367568
	38.753	0.00046594	0.00056641	0.00014586		38.797	0.000473751	0.000580012	0.000316324		38.797	0.000253721	0.00104668	0.000575065		38.753	0.000354438	4.18816e-05	0.000462825		38.8	0.000110816	0.000288474	4.00279e-05		38.8	-0.000156657	5.76381e-05	0.000407378
	38.873	0.000494178	0.000574604	0.00014327		38.857	0.000475372	0.000583692	0.000338384		38.857	0.000274678	0.00105637	0.000590887		38.873	0.000359048	6.14688e-05	0.000490721		38.894	0.000109934	0.000275861	5.30647e-05		38.894	-0.000148675	7.49301e-05	0.0004269
	38.932	0.00050927	0.000576605	0.000142646		38.98	0.000475245	0.000590394	0.000377772		38.98	0.000315395	0.00107458	0.000615781		38.932	0.000362979	7.11028e-05	0.000505163		38.983	0.000109401	0.000262763	6.6124e-05		38.983	-0.000141767	9.3149e-05	0.000449072
	39.052	0.00053987	0.000586863	0.000143331		39.099	0.00047565	0.000596472	0.000420974		39.099	0.000355004	0.00109609	0.000646431		39.052	0.000363611	9.70707e-05	0.000523601		39.073	0.000112399	0.00024584	8.38045e-05		39.073	-0.000131577	0.000114241	0.000469926
	39.115	0.000557407	0.0005892	0.00014408		39.185	0.000471467	0.000599642	0.00044618		39.185	0.000382346	0.00110569	0.000660609		39.115	0.000367307	0.000109254	0.000535545		39.162	0.000115597	0.000228309	0.000100633		39.162	-0.000122668	0.000134507	0.000492218
	39.231	0.000590551	0.000608372	0.000151191		39.275	0.000463199	0.000602074	0.000464596		39.275	0.000407657	0.00111254	0.000664636		39.231	0.00036321	0.00014033	0.000541537		39.248	0.000119058	0.000210249	0.000116198		39.248	-0.000114907	0.000152876	0.000513979
	39.321	0.000617711	0.000628341	0.000160483		39.394	0.000448612	0.00060394	0.00048697		39.394	0.000439125	0.00111655	0.000667033		39.321	0.00035955	0.000165868	0.000542592		39.372	0.000124552	0.000182658	0.00013657		39.372	-0.00010528	0.000175754	0.000543848
	39.47	0.000663412	0.000657611	0.000176194		39.454	0.000440537	0.000604238	0.000488266		39.454	0.00045019	0.0011245	0.000651569		39.47	0.000360694	0.000202403	0.000548754		39.431	0.000129592	0.0001701	0.000147603		39.431	-9.92218e-05	0.000186475	0.000555553
	39.559	0.00069015	0.00067896	0.00018728		39.577	0.000422275	0.000603442	0.000501344		39.577	0.000475922	0.00113027	0.00063465		39.559	0.000361359	0.000223488	0.000550084		39.551	0.000144498	0.000148847	0.000171469		39.551	-8.41722e-05	0.000208486	0.000574363
	39.679	0.000724761	0.000706478	0.000201286		39.663	0.000411053	0.000601539	0.000509003		39.663	0.000492	0.00113799	0.000616034		39.679	0.000364812	0.000247068	0.000552667		39.64	0.000146593	0.000130329	0.000177113		39.64	-8.127e-05	0.000213195	0.000588698
	39.742	0.000741415	0.000726844	0.000210431		39.722	0.000399074	0.000600268	0.000515664		39.722	0.000504019	0.00113391	0.000608943		39.742	0.000364843	0.000260886	0.000550688		39.79	0.000168605	0.000119041	0.000199501		39.79	-6.06332e-05	0.00023697	0.000599252
	39.854	0.000768004	0.000766482	0.00022665		39.932	0.000373717	0.000592323	0.000543707		39.932	0.000545127	0.00114586	0.000566467		39.854	0.000365082	0.000284305	0.00054561		39.909	0.000176612	0.000110817	0.000203858		39.909	-5.06941e-05	0.000242826	0.000604029
	39.948	0.000787319	0.000800308	0.000239447		40.021	0.000359049	0.000588937	0.000557626		40.021	0.000564916	0.00114262	0.000552813		39.948	0.000366856	0.000301487	0.000541069		39.999	0.000183845	0.000111333	0.000206163		39.999	-4.07257e-05	0.000249401	0.000603405
	40.008	0.000795033	0.000837067	0.000248894		40.111	0.000355498	0.000586	0.000578993		40.111	0.000586459	0.00115134	0.00054137		40.008	0.000362065	0.000319742	0.000531337		40.088	0.000188513	0.000113221	0.00020482		40.088	-3.14786e-05	0.000251093	0.000600695
	40.157	0.00081399	0.000903129	0.000266375		40.2	0.000344978	0.000583554	0.000599654		40.2	0.000610828	0.00115081	0.000533866		40.157	0.00036462	0.000348025	0.000518832		40.178	0.000195434	0.000125263	0.000205553		40.178	-1.77797e-05	0.000265806	0.000593351
	40.246	0.000821263	0.00094595	0.000276073		40.32	0.000341381	0.000582704	0.000635423		40.32	0.000646624	0.00116042	0.0005309		40.246	0.000367113	0.000366356	0.000510547		40.297	0.000199102	0.000136971	0.000200691		40.297	-2.41939e-06	0.00026967	0.000583379
	40.366	0.00082385	0.001014	0.000284208		40.38	0.000346764	0.000584684	0.000655958		40.38	0.000663733	0.00117209	0.00053288		40.366	0.000367401	0.000390069	0.000493519		40.387	0.00020023	0.000150816	0.000197324		40.387	1.07172e-05	0.000278954	0.000571913
	40.425	0.000823221	0.00104815	0.000286346		40.439	0.000346386	0.000586114	0.000675595		40.439	0.000683472	0.00117838	0.000535953		40.425	0.000368216	0.000398921	0.00048387		40.443	0.000200512	0.000158661	0.000194939		40.443	1.89847e-05	0.000281882	0.000565096
	40.515	0.000821298	0.00109912	0.000289003		40.529	0.000350184	0.000590564	0.000707134		40.529	0.00071359	0.00119311	0.000543952		40.515	0.000371216	0.000410504	0.000469546		40.536	0.000200648	0.000171874	0.000191541		40.536	3.36406e-05	0.000286208	0.000553617
	40.635	0.00081761	0.00116652	0.000292525		40.678	0.000355824	0.000599522	0.000764142		40.678	0.000770718	0.00122081	0.000564201		40.635	0.000376195	0.000427451	0.000452844		40.656	0.000198001	0.000189879	0.000188357		40.656	5.26371e-05	0.000294699	0.000536355
	40.724	0.000813456	0.00121916	0.00029437		40.798	0.000372689	0.000613268	0.000808593		40.798	0.000809846	0.00125822	0.000583613		40.724	0.000376347	0.000448648	0.000444314		40.775	0.00019207	0.000206983	0.000186803		40.775	7.03087e-05	0.000302917	0.000518173
	40.844	0.000808012	0.00128701	0.000295069		40.917	0.000396542	0.000631851	0.00084925		40.917	0.000840828	0.0013057	0.000603455		40.844	0.000378636	0.000461729	0.00042792		40.865	0.000187764	0.00021876	0.000187489		40.865	8.44263e-05	0.000308589	0.000505817
	40.993	0.000807305	0.00136308	0.000302251		41.067	0.000430878	0.000657151	0.000900333		41.067	0.000876796	0.00137276	0.000628037		40.993	0.000388192	0.000462558	0.00040745		41.015	0.000179787	0.000236934	0.000192408		41.015	0.000107762	0.00031875	0.000487601
	41.083	0.000808821	0.00140899	0.00030772		41.126	0.000450839	0.000672539	0.000915849		41.126	0.000878581	0.00140789	0.000639192		41.083	0.000389708	0.000467501	0.000398275		41.134	0.000175864	0.000249566	0.000200989		41.134	0.000128129	0.000331527	0.000475708
	41.206	0.000815618	0.00146881	0.000319074		41.22	0.000473845	0.000686155	0.000949602		41.22	0.000904566	0.00144996	0.000651472		41.206	0.000390871	0.000472469	0.000387644		41.224	0.000171132	0.000260328	0.00020908		41.224	0.000141111	0.000337621	0.000470631
	41.296	0.000822375	0.0015123	0.000327224		41.306	0.000501264	0.000703631	0.000975976		41.306	0.000916472	0.00149598	0.000664197		41.296	0.000386412	0.000478186	0.000379665		41.313	0.000171426	0.000268575	0.000221281		41.313	0.000157317	0.000352423	0.000465615
	41.352	0.000829707	0.00153743	0.000336001		41.395	0.000533474	0.000725361	0.00100181		41.395	0.000921859	0.00154786	0.000681595		41.352	0.000386763	0.000479328	0.000375847		41.433	0.000174675	0.000279728	0.000242338		41.433	0.000178992	0.000374406	0.000463189
	41.441	0.000841757	0.00157804	0.000348414		41.485	0.000565011	0.000743401	0.00102724		41.485	0.000932697	0.00159552	0.000692338		41.441	0.000381555	0.000483868	0.000367591		41.492	0.000175451	0.000288139	0.000252659		41.492	0.000188175	0.000379558	0.000466896
	41.531	0.000857892	0.00161788	0.000364816		41.608	0.000612228	0.000772614	0.00105916		41.608	0.000939841	0.00166361	0.000712837		41.531	0.000377519	0.000487938	0.000358778		41.582	0.000180535	0.000300615	0.000271528		41.582	0.000203286	0.000391123	0.000474302
	41.651	0.000889543	0.00166851	0.000399241		41.758	0.000672232	0.00081154	0.00109418		41.758	0.000945096	0.00174463	0.000742802		41.651	0.000385975	0.00048982	0.000353437		41.668	0.000189842	0.000310544	0.000293553		41.668	0.000218958	0.000407939	0.000481422
	41.77	0.000930988	0.00171908	0.000443838		41.844	0.000706756	0.00083497	0.0011117		41.844	0.000947288	0.00178913	0.000761223		41.77	0.000408435	0.000489684	0.000357329		41.762	0.00020516	0.000317264	0.000323749		41.762	0.000237675	0.000434965	0.000487669
	41.86	0.000962015	0.00176054	0.00047523		41.937	0.000746062	0.00086517	0.00113411		41.937	0.000951893	0.00183537	0.000795521		41.86	0.000418449	0.000494601	0.000352292		41.911	0.000230654	0.000337752	0.000368307		41.911	0.00026207	0.000460764	0.000510527
	41.949	0.00100015	0.0018026	0.000513476		42.086	0.000805044	0.000911336	0.00116089		42.086	0.000957986	0.00190488	0.000838383		41.949	0.00044399	0.000495028	0.000360399		42.001	0.000249302	0.000348903	0.000397498		42.001	0.000276049	0.000478017	0.000524719
	42.039	0.00103858	0.00184815	0.00055106		42.146	0.000825939	0.00092776	0.00116695		42.146	0.000957011	0.00193337	0.000847741		42.039	0.000466855	0.000498399	0.000363514		42.12	0.000276207	0.000365604	0.000434287		42.12	0.000291396	0.00049478	0.000545489
	42.099	0.00106672	0.00188036	0.00057741		42.206	0.00085158	0.000951234	0.00118213		42.206	0.00096439	0.00195791	0.000877854		42.099	0.000487823	0.00049867	0.000371776		42.21	0.000297025	0.000376923	0.000462573		42.21	0.000302423	0.000508453	0.000560173
	42.248	0.00113346	0.00196426	0.000641868		42.296	0.000886589	0.000983147	0.00119971		42.296	0.000971258	0.00199608	0.000911541		42.248	0.000531117	0.000506394	0.00037485		42.299	0.00031747	0.00038862	0.000489069		42.299	0.000312106	0.000519599	0.000574573
	42.368	0.00119084	0.00203866	0.000694559		42.382	0.000920238	0.00101475	0.00121808		42.382	0.000979302	0.002032	0.000945672		42.368	0.000575552	0.000507696	0.000390257		42.385	0.00033348	0.000399264	0.000512551		42.385	0.000321881	0.000532666	0.000587266
	42.458	0.00123157	0.002095	0.000734582		42.498	0.000963173	0.00105509	0.00124293		42.498	0.000986822	0.00208371	0.00098694		42.458	0.000608021	0.000510118	0.000394782		42.509	0.00036232	0.000419011	0.000544021		42.509	0.000332222	0.000537573	0.000607092
	42.577	0.00128583	0.00217358	0.000786843		42.624	0.00101441	0.00110317	0.00127885		42.624	0.00100261	0.00213963	0.00104247		42.577	0.000654949	0.000508343	0.000409463		42.595	0.000378612	0.000433364	0.00056255		42.595	0.000340098	0.000541357	0.000619772
	42.667	0.00132589	0.00223472	0.000826044		42.74	0.00107003	0.00115346	0.00131961		42.74	0.00102813	0.00219199	0.00110418		42.667	0.000691469	0.000504088	0.000423397		42.744	0.000403868	0.000462195	0.000588014		42.744	0.000354149	0.000542075	0.000640824
	42.757	0.00136435	0.00229631	0.000864877		42.83	0.00111746	0.00119398	0.00135376		42.83	0.00105126	0.00223745	0.00115419		42.757	0.000728755	0.000497192	0.000438875		42.838	0.000420033	0.000482614	0.000601758		42.838	0.000364085	0.000538532	0.000654512
	42.846	0.00140113	0.00235769	0.000903023		42.92	0.00115753	0.00122774	0.00138943		42.92	0.00106511	0.00228507	0.00119872		42.846	0.000766048	0.000487588	0.000456494		42.927	0.000435722	0.000503058	0.000613727		42.927	0.000374849	0.000533108	0.000668258
	42.936	0.00143682	0.00241975	0.000941273		43.009	0.00120727	0.00126803	0.00142798		43.009	0.00108965	0.00233504	0.00125198		42.936	0.000804288	0.000475205	0.000476393		43.017	0.000452133	0.000524316	0.000625246		43.017	0.000387462	0.000526226	0.00068345
	43.055	0.00148489	0.00250418	0.000993954		43.129	0.0012768	0.00132345	0.00148391		43.129	0.00112487	0.00240381	0.00132877		43.055	0.000854304	0.000457437	0.0005072		43.077	0.000463696	0.000538317	0.000633134		43.077	0.000397212	0.000521436	0.000694902
	43.145	0.00151574	0.00256395	0.00102981		43.219	0.00133779	0.00137099	0.00152339		43.219	0.00115809	0.0024653	0.00139066		43.145	0.000895012	0.00043935	0.000530982		43.226	0.00049539	0.000570074	0.000654622		43.226	0.00042826	0.00051218	0.000731317
	43.235	0.00154797	0.0026254	0.00106727		43.338	0.0014159	0.00143307	0.00158051		43.338	0.00120085	0.0025398	0.00147789		43.235	0.00093552	0.000421971	0.000557676		43.316	0.000509116	0.000593014	0.000660368		43.316	0.000443169	0.000500262	0.000747133
	43.384	0.00160213	0.00272807	0.00113025		43.461	0.00150578	0.00150745	0.00163173		43.461	0.00125339	0.00263698	0.0015719		43.384	0.0010043	0.000395326	0.000605839		43.435	0.000532364	0.000616196	0.00067341		43.435	0.000472286	0.000492899	0.000780395
	43.504	0.00165195	0.00281705	0.00118569		43.551	0.0015709	0.0015655	0.00166935		43.551	0.00129483	0.00270682	0.00164372		43.504	0.00106172	0.000384719	0.000648445		43.525	0.000549384	0.000631642	0.000682541		43.525	0.000496596	0.000489424	0.000808
	43.594	0.00169194	0.00288628	0.00122811		43.637	0.00163187	0.00162148	0.00170694		43.637	0.00133441	0.00276818	0.00171459		43.594	0.00110664	0.000382165	0.000682529		43.619	0.00057125	0.000640406	0.000691896		43.619	0.000533915	0.000497785	0.000848351
	43.713	0.00173854	0.00296565	0.00127801		43.697	0.00167471	0.00166342	0.00173207		43.697	0.00136458	0.00281203	0.00176442		43.713	0.00116575	0.000366595	0.000726383		43.731	0.000589565	0.000656468	0.000701916		43.731	0.000566942	0.000497376	0.000883158
	43.743	0.00175254	0.00298785	0.00129208		43.82	0.00176168	0.00174856	0.00178509		43.82	0.00142322	0.00289596	0.00187012		43.743	0.00118099	0.000366166	0.00073822		43.854	0.000611498	0.000668833	0.000714841		43.854	0.000611291	0.000506287	0.000927074
	43.863	0.00181461	0.00308184	0.0013517		43.936	0.00184342	0.00183078	0.00183349		43.936	0.00147578	0.00297456	0.00197295		43.863	0.00124303	0.000373289	0.000788335		43.974	0.000632858	0.000678885	0.000732954		43.974	0.000655327	0.000517412	0.000970992
	43.953	0.00186632	0.0031556	0.00139903		44.056	0.00192714	0.00192891	0.0018796		44.056	0.00154457	0.00305796	0.00207344		43.953	0.00129008	0.00038507	0.000828392		44.064	0.000651305	0.000684587	0.000747973		44.064	0.000694822	0.000532378	0.0010055
	44.072	0.00193851	0.0032496	0.00146417		44.116	0.00196844	0.00198385	0.00190251		44.116	0.00158716	0.00309692	0.00211967		44.072	0.00135135	0.000400561	0.000881732		44.153	0.000670955	0.000690152	0.000765945		44.153	0.000736109	0.000549587	0.00103933
	44.162	0.00200139	0.00333079	0.00151832		44.235	0.00204931	0.00209065	0.00194821		44.235	0.00166588	0.00317139	0.00221103		44.162	0.00139867	0.000424889	0.000927247		44.273	0.000699951	0.000698729	0.000795429		44.273	0.000795009	0.000575919	0.00108349
	44.281	0.00209084	0.00344191	0.00159456		44.355	0.00212953	0.00219998	0.00199412		44.355	0.00174631	0.00324368	0.00229826		44.281	0.00146068	0.000462505	0.000990823		44.329	0.000714695	0.000703268	0.000811713		44.329	0.000823011	0.000588665	0.00110389
	44.401	0.00219224	0.00357658	0.00167861		44.475	0.00220802	0.00231647	0.00204396		44.475	0.00183868	0.00330788	0.00237302		44.401	0.0015237	0.000521734	0.00106653		44.419	0.000742224	0.000709774	0.000842285		44.419	0.000866781	0.000608004	0.00113995
	44.461	0.00224167	0.00363438	0.00172114		44.538	0.00224912	0.00237258	0.00206767		44.538	0.00187964	0.00334571	0.00241506		44.461	0.001554	0.000542289	0.00110077		44.542	0.00077193	0.000730444	0.000886184		44.542	0.000932245	0.000639712	0.00117138
	44.521	0.00229718	0.00371193	0.00176761		44.658	0.00232462	0.00248828	0.0021229		44.658	0.00197341	0.00340824	0.00247859		44.521	0.00158522	0.000579206	0.00114391		44.662	0.000812387	0.000746336	0.000937528		44.662	0.00098914	0.000665392	0.00121515
	44.611	0.00237752	0.00381373	0.0018366		44.748	0.00238058	0.00257138	0.0021647		44.748	0.00204027	0.00345811	0.00252547		44.611	0.00163066	0.000620769	0.00120231		44.751	0.000841067	0.000762536	0.000978872		44.751	0.0010294	0.00068402	0.00124423
	44.76	0.00251223	0.00398213	0.00195312		44.834	0.00243328	0.00264983	0.00220729		44.834	0.00210492	0.00350641	0.00256746		44.76	0.00170383	0.000686923	0.00129869		44.841	0.000864043	0.000786192	0.00102683		44.841	0.00106326	0.000699953	0.00126871
	44.85	0.00259711	0.00409682	0.00202655		44.923	0.0024867	0.00273019	0.00225549		44.923	0.00217308	0.00355767	0.00260791		44.85	0.00174817	0.000733775	0.00136131		44.931	0.000902707	0.000800528	0.00106918		44.931	0.00110065	0.000719679	0.00130504
	44.969	0.00271058	0.00425469	0.00212452		45.047	0.00256037	0.00283963	0.00232821		45.047	0.00226973	0.00363254	0.00266293		44.969	0.00180663	0.000796183	0.00144439		45.051	0.000942855	0.000832071	0.00113645		45.051	0.00113444	0.000740564	0.00134604
	45.059	0.00279738	0.00437902	0.00219888		45.163	0.00263313	0.00293854	0.00239481		45.163	0.00236291	0.00370001	0.0027192		45.059	0.00185122	0.000843177	0.001507		45.17	0.000989926	0.000860716	0.00119896		45.17	0.00116814	0.000765959	0.00139078
	45.153	0.002892	0.00451706	0.002279		45.282	0.00269939	0.00304112	0.00248523		45.282	0.00246382	0.00378865	0.00276957		45.153	0.00190108	0.000891007	0.00157335		45.29	0.00103735	0.000891076	0.00126197		45.29	0.00119719	0.000793593	0.00143573
	45.235	0.00297018	0.00463286	0.00234439		45.376	0.00275571	0.00312069	0.00255512		45.376	0.00254734	0.00385824	0.0028161		45.235	0.00194115	0.000931297	0.00162742		45.38	0.00107313	0.000916065	0.00131318		45.38	0.00120917	0.000813071	0.0014708
	45.355	0.00309196	0.00481296	0.00244468		45.466	0.00281101	0.00319703	0.00262526		45.466	0.00263133	0.00392898	0.00286447		45.355	0.00200646	0.000986025	0.00170803		45.499	0.00112505	0.000951093	0.00138521		45.499	0.00121195	0.000838953	0.00152135
	45.478	0.00321005	0.00499426	0.00254088		45.555	0.00286798	0.00327326	0.00269116		45.555	0.00271592	0.0039954	0.00291413		45.478	0.00207017	0.00104077	0.0017853		45.559	0.00115439	0.000969558	0.00142298		45.559	0.00120818	0.000852932	0.00154915
	45.568	0.00330043	0.00513017	0.00261399		45.642	0.00292485	0.00334889	0.0027621		45.642	0.00280369	0.00406941	0.00296753		45.568	0.00212115	0.00107669	0.00184224		45.649	0.00119714	0.000994894	0.00147449		45.649	0.00121062	0.000876767	0.00158909
	45.688	0.00342205	0.00531072	0.00271244		45.761	0.00300649	0.00345479	0.00286103		45.761	0.00292884	0.00417519	0.00304653		45.688	0.00219213	0.00112069	0.00191761		45.769	0.00125094	0.00102611	0.00153807		45.769	0.00122113	0.000909699	0.00164037
	45.777	0.00351372	0.0054432	0.00278714		45.881	0.00309432	0.00356494	0.00296396		45.881	0.0030609	0.00428801	0.00313402		45.777	0.00224743	0.00115039	0.00197407		45.858	0.00129408	0.00105071	0.0015867		45.858	0.00122423	0.000934293	0.00168155
	45.867	0.00360829	0.00557501	0.002865		45.971	0.00316405	0.00364989	0.00304269		45.971	0.00316281	0.00437586	0.00320417		45.867	0.00230599	0.00117795	0.00203271		45.978	0.00136145	0.00108823	0.00165554		45.978	0.00122317	0.000970297	0.00174339
	45.957	0.0037051	0.00570386	0.0029457		46.06	0.00323638	0.00373575	0.00312213		46.06	0.00326552	0.00446528	0.00327717		45.957	0.00236734	0.00120327	0.00209381		46.098	0.00142541	0.00112526	0.00171944		46.098	0.00123245	0.00100669	0.00180347
	46.046	0.00380263	0.00582815	0.00302819		46.15	0.0033095	0.00382399	0.00320012		46.15	0.00336718	0.00455774	0.00334818		46.046	0.00243061	0.00122688	0.00215695		46.158	0.00146331	0.00114715	0.00175375		46.158	0.00123733	0.00102801	0.00183619
	46.17	0.00394239	0.00599607	0.00314833		46.274	0.00342742	0.00394856	0.0033256		46.274	0.00352125	0.00468935	0.00347263		46.17	0.00252355	0.00125804	0.00225063		46.277	0.00152142	0.00118521	0.00181159		46.277	0.00125781	0.00106447	0.00189368
	46.256	0.00404311	0.00610876	0.00323608		46.36	0.00351009	0.00403589	0.00341226		46.36	0.00362592	0.00478181	0.00355766		46.256	0.00259199	0.00127852	0.00232053		46.367	0.00156476	0.00121634	0.00185444		46.367	0.00127593	0.00109321	0.00193742
	46.376	0.00418701	0.00626283	0.00336296		46.453	0.003603	0.00413111	0.00350973		46.453	0.00374019	0.00488261	0.00365399		46.376	0.00269194	0.00130767	0.0024234		46.457	0.00161389	0.00125203	0.0019003		46.457	0.00129725	0.00112777	0.00198234
	46.495	0.00433153	0.00641494	0.0034917		46.543	0.00370444	0.00422382	0.0036143		46.543	0.00385673	0.00498003	0.00376477		46.495	0.00279361	0.00134039	0.00252987		46.547	0.00166338	0.00129005	0.00194683		46.547	0.00132265	0.00116618	0.00202621
	46.555	0.00441914	0.00648328	0.00356944		46.663	0.00382239	0.00434828	0.00374328		46.663	0.00400132	0.00510921	0.00388625		46.555	0.00285905	0.00134633	0.00259434		46.696	0.00175212	0.00135918	0.00203085		46.696	0.00137923	0.00124798	0.00209501
	46.675	0.0045705	0.00663673	0.00370458		46.813	0.00400845	0.00450253	0.00393445		46.813	0.00419742	0.0052698	0.00409797		46.675	0.00296694	0.00138378	0.00270918		46.786	0.00179637	0.00139976	0.00207812		46.786	0.00141169	0.00129317	0.00213412
	46.735	0.0046571	0.00670857	0.00378261		46.902	0.00411361	0.00459439	0.00404638		46.902	0.00431088	0.00536288	0.00421755		46.735	0.00303356	0.00139379	0.00277396		46.906	0.00185825	0.00145592	0.00214658		46.906	0.00146135	0.00136324	0.00218345
	46.885	0.00486912	0.00689687	0.00397359		46.958	0.00416764	0.00465448	0.00411117		46.958	0.00438198	0.00541598	0.00427858		46.885	0.0031955	0.00142935	0.00293471		46.996	0.00190314	0.0014984	0.00219973		46.996	0.00149511	0.00141404	0.00221915
	46.978	0.00500467	0.00701641	0.00409657		47.078	0.0043147	0.00477839	0.00426897		47.078	0.00453765	0.00553632	0.00445162		46.978	0.00330184	0.0014506	0.00303778		47.085	0.00194947	0.00154001	0.00225663		47.085	0.0015346	0.00147131	0.0022525
	47.038	0.00509573	0.00709446	0.0041816		47.172	0.00444269	0.0048724	0.00440012		47.172	0.00465832	0.00563538	0.00460195		47.038	0.00337727	0.00146069	0.00310719		47.205	0.00201224	0.00159454	0.00233832		47.205	0.00159103	0.00155095	0.00229627
	47.154	0.00526968	0.00724994	0.00434113		47.292	0.00459996	0.00499359	0.00456587		47.292	0.00481309	0.00575724	0.00478652		47.154	0.00351724	0.00148687	0.00324097		47.292	0.00205855	0.00163331	0.00240142		47.292	0.001631	0.00160731	0.00232785
	47.244	0.00540687	0.0073732	0.00446681		47.378	0.00471517	0.0050798	0.00468683		47.378	0.00492432	0.00584553	0.00492042		47.244	0.00362793	0.00150732	0.00334709		47.385	0.00210877	0.001672	0.00247298		47.385	0.00168856	0.00167325	0.00236428
	47.333	0.00554301	0.00749732	0.00458806		47.467	0.00483855	0.00516805	0.00481485		47.467	0.00503984	0.00594002	0.0050614		47.333	0.00373366	0.00153012	0.00345121		47.535	0.0021961	0.00173792	0.00259773		47.535	0.00175784	0.00176447	0.00242328
	47.483	0.00578048	0.00770821	0.00480457		47.561	0.00497113	0.00526078	0.00495236		47.561	0.00516288	0.0060424	0.00521022		47.483	0.00392374	0.00156257	0.00363607		47.625	0.00225231	0.00177709	0.00267844		47.625	0.00180818	0.0018207	0.00246355
	47.603	0.00597911	0.00787209	0.00498867		47.74	0.00523849	0.00543558	0.00522502		47.74	0.00540189	0.00625395	0.00549829		47.603	0.00408898	0.00158654	0.00379905		47.684	0.00229115	0.00180332	0.00273365		47.684	0.00184132	0.00185695	0.00249177
	47.693	0.00612882	0.00799512	0.00512139		47.827	0.00538389	0.00552148	0.00536649		47.827	0.00552397	0.00637148	0.00564601		47.693	0.00420541	0.0016071	0.0039178		47.774	0.00235383	0.00184411	0.00282104		47.774	0.00189753	0.00191313	0.00253971
	47.783	0.00627966	0.00811845	0.00525348		47.916	0.00552028	0.00560807	0.00550794		47.916	0.00564681	0.0064846	0.00578579		47.783	0.00431868	0.00162665	0.00403446		47.924	0.00247011	0.00191598	0.00297361		47.924	0.00201782	0.00201164	0.00263908
	47.873	0.00643207	0.00824115	0.00538707		48.006	0.00567868	0.00570043	0.00566191		48.006	0.00578093	0.00661505	0.00593913		47.873	0.00443086	0.00164349	0.00415025		48.014	0.00254415	0.00196143	0.0030679		48.014	0.00207968	0.00206834	0.00270154
	47.962	0.00658859	0.00835402	0.00552122		48.126	0.00588374	0.00582271	0.0058675		48.126	0.00595983	0.0067875	0.0061369		47.962	0.00454965	0.00166087	0.00427353		48.134	0.0026461	0.00202253	0.0031956		48.134	0.00214519	0.00214244	0.00278562
	48.052	0.00674963	0.00846388	0.00565606		48.19	0.00598437	0.00587988	0.00597319		48.19	0.00604734	0.0068789	0.0062383		48.052	0.00467095	0.0016773	0.00439906		48.193	0.0026996	0.00205368	0.00325814		48.193	0.00218983	0.0021815	0.00283449
	48.176	0.00697585	0.00860728	0.00583975		48.28	0.0061474	0.00597331	0.00613354		48.28	0.00618722	0.00701802	0.00639291		48.176	0.00484118	0.00169768	0.00457329		48.283	0.00278301	0.00210088	0.00335254		48.283	0.00225239	0.00224143	0.0029107
	48.266	0.00714495	0.00870312	0.00596996		48.366	0.00631718	0.00608155	0.00629739		48.366	0.0063407	0.00715031	0.0065424		48.266	0.00496938	0.00171246	0.0047026		48.373	0.00286966	0.00214953	0.00344474		48.373	0.00233098	0.00230314	0.00299546
	48.412	0.00742811	0.00884478	0.00617491		48.455	0.00648255	0.00618141	0.00646013		48.455	0.00648758	0.00728757	0.00669568		48.412	0.0051861	0.00173577	0.00491621		48.523	0.00301744	0.00223276	0.00359347		48.523	0.00248349	0.00240422	0.00314806
	48.501	0.00759407	0.00893381	0.00630243		48.575	0.00670886	0.00631752	0.00668006		48.575	0.00668832	0.00747456	0.00690756		48.501	0.00531673	0.00174132	0.00504046		48.613	0.00310686	0.00228352	0.00367995		48.613	0.0025856	0.00246187	0.00324415
	48.591	0.00777899	0.00900692	0.00642305		48.699	0.00694887	0.00647174	0.00691143		48.699	0.00690857	0.00766247	0.0071256		48.591	0.00546224	0.0017559	0.00517847		48.706	0.00319935	0.00233449	0.00376554		48.706	0.00268905	0.0025221	0.00334279
	48.681	0.00795223	0.00908696	0.0065485		48.815	0.0071761	0.00662244	0.00712803		48.815	0.00712032	0.00783448	0.00732972		48.681	0.00560421	0.0017615	0.00530927		48.822	0.00331461	0.00239753	0.00386806		48.822	0.00282644	0.0025972	0.0034671
	48.771	0.00813492	0.00915802	0.00667096		48.935	0.00741372	0.00678592	0.00735209		48.935	0.00734544	0.00800744	0.00753794		48.771	0.00575514	0.00177136	0.00544766		48.942	0.00343377	0.00246365	0.00397228		48.942	0.0029841	0.00267329	0.00359869
	48.861	0.00832042	0.00922581	0.00679427		49.024	0.00759161	0.00691085	0.00751766		49.024	0.00751512	0.00813323	0.00769088		48.861	0.00591143	0.00178208	0.00558989		49.062	0.00355143	0.00252788	0.00407065		49.062	0.00314839	0.00275578	0.00372624
	48.981	0.00857144	0.00931243	0.00696215		49.085	0.00771579	0.00699422	0.00762936		49.085	0.00763038	0.00822006	0.00780449		48.981	0.00612806	0.00179853	0.00578616		49.152	0.00364244	0.00258134	0.00415423		49.152	0.0032914	0.00280985	0.00383356
	49.071	0.00876359	0.0093746	0.00709236		49.178	0.00790241	0.00713381	0.00780288		49.178	0.00781261	0.00834687	0.00794961		49.071	0.0062978	0.00181392	0.0059402		49.272	0.00375633	0.00264654	0.00425208		49.272	0.00347812	0.0029004	0.00395584
	49.16	0.0089619	0.00943172	0.00722922		49.294	0.0081391	0.00730472	0.00801627		49.294	0.00803711	0.00850678	0.00814244		49.16	0.00647773	0.00183522	0.00610533		49.332	0.00382453	0.00268812	0.00432188		49.332	0.0035881	0.00293236	0.0040455
	49.284	0.00922792	0.00951805	0.00742239		49.414	0.00838687	0.00748194	0.00823589		49.414	0.00826773	0.00867208	0.00834498		49.284	0.00672258	0.00186341	0.0063295		49.391	0.00388013	0.00272181	0.00437365		49.391	0.00368776	0.00297854	0.00410649
	49.4	0.00948504	0.00959706	0.00761688		49.504	0.00857357	0.00761492	0.00840055		49.504	0.00843859	0.00879712	0.00849665		49.4	0.00696572	0.00189937	0.00655637		49.511	0.00401299	0.00280221	0.00450861		49.511	0.0039078	0.00306379	0.00427026
	49.49	0.00968642	0.00966014	0.0077756		49.624	0.00882036	0.00778999	0.00862102		49.624	0.00866126	0.00897125	0.00869846		49.49	0.00715968	0.00193225	0.00674019		49.631	0.00414782	0.00288477	0.00464993		49.631	0.00413323	0.00315764	0.00443348
	49.61	0.00995971	0.00974906	0.00800354		49.684	0.00894672	0.00787723	0.00873124		49.684	0.00877168	0.00905413	0.00880353		49.61	0.00743045	0.00198556	0.00700259		49.781	0.00430312	0.00298755	0.00482674		49.781	0.0044226	0.0032781	0.00462114
	49.67	0.0100899	0.00979395	0.00810514		49.837	0.00926505	0.00809573	0.00901511		49.837	0.00904557	0.00927473	0.00906869		49.67	0.00755152	0.00200747	0.00711923		49.871	0.00441591	0.00305713	0.00495314		49.871	0.00460066	0.00335283	0.00475849
	49.759	0.010295	0.0098677	0.00828571		49.897	0.00938642	0.00817761	0.00912794		49.897	0.00915104	0.00936849	0.00917762		49.759	0.00775843	0.00205428	0.00732618		49.991	0.0045946	0.00316032	0.00514407		49.991	0.00484144	0.00346222	0.00496382
	49.849	0.0105014	0.00994708	0.00846735		49.987	0.00957028	0.0083003	0.00929828		49.987	0.00930764	0.00950561	0.00933856		49.849	0.00796375	0.00210223	0.00753489		50.047	0.00468975	0.00321307	0.0052414		50.047	0.00495534	0.00351811	0.00506576
	49.969	0.0107763	0.0100576	0.00870664		50.103	0.00980624	0.00845626	0.0095205		50.103	0.00950657	0.009684	0.00954201		49.969	0.00823317	0.0021668	0.00781178		50.17	0.00489033	0.00332752	0.00545104		50.17	0.00520472	0.00363685	0.00527815
	50.089	0.0110612	0.0101913	0.00896692		50.223	0.0100468	0.00860968	0.00975461		50.223	0.00971748	0.0098761	0.00976445		50.089	0.00851298	0.00223927	0.00811578		50.23	0.00497247	0.00337773	0.00554474		50.23	0.00532262	0.00368611	0.00537259
	50.209	0.0113465	0.0103282	0.00921695		50.313	0.010227	0.00872264	0.00993272		50.313	0.00987846	0.0100211	0.00992912		50.209	0.00878403	0.00230795	0.00841212		50.35	0.00517548	0.00349155	0.00575546		50.35	0.0055603	0.00379783	0.00558396
	50.299	0.011563	0.0104359	0.00940306		50.433	0.0104668	0.00887131	0.0101733		50.433	0.0100985	0.0102162	0.0101453		50.299	0.00898555	0.00235841	0.00863556		50.44	0.00537117	0.00359392	0.00593835		50.44	0.00574659	0.00389938	0.00576097
	50.359	0.0117116	0.0105167	0.0095315		50.523	0.0106487	0.00897715	0.0103568		50.523	0.0102759	0.0103623	0.0103142		50.359	0.00911978	0.00239014	0.00879121		50.56	0.00562235	0.00372566	0.00617639		50.56	0.00598858	0.00402459	0.00599252
	50.479	0.0120035	0.0106623	0.00977082		50.613	0.0108283	0.00908842	0.0105407		50.613	0.0104506	0.0105104	0.0104709		50.479	0.00938387	0.00245359	0.00908453		50.65	0.00582462	0.00382954	0.00636279		50.65	0.00617183	0.00412125	0.00617217
	50.599	0.0122999	0.0108114	0.0100069		50.732	0.011064	0.00923992	0.010785		50.732	0.0106898	0.010707	0.0106733		50.599	0.00964592	0.00251447	0.00937873		50.8	0.00618353	0.00401079	0.00668645		50.8	0.00648236	0.00428586	0.00648167
	50.718	0.0125987	0.0109665	0.0102417		50.792	0.0111881	0.00930631	0.0109109		50.792	0.0108247	0.0108028	0.0107883		50.718	0.00990281	0.00256656	0.00967475		50.92	0.00647079	0.00415403	0.00694464		50.92	0.00672673	0.00441104	0.00673385
	50.842	0.0129115	0.0111256	0.0104822		50.912	0.0114302	0.00945451	0.0111609		50.912	0.0110917	0.0109953	0.0110012		50.842	0.0101674	0.00261439	0.00998163		51.01	0.00670522	0.00426976	0.00715098		51.01	0.00692092	0.00451172	0.00693107
	50.868	0.012977	0.0111538	0.0105295		50.972	0.0115545	0.0095207	0.0112883		50.972	0.0112351	0.0110898	0.0111166		50.868	0.0102228	0.00262825	0.0100437		51.1	0.00694488	0.00438738	0.00736141		51.1	0.00711979	0.00461314	0.00713228
	50.988	0.0132794	0.0113102	0.0107633		51.096	0.0118089	0.00966119	0.0115521		51.096	0.0115376	0.0112828	0.0113542		50.988	0.0104752	0.00265901	0.0103431		51.16	0.007117	0.0044711	0.00751267		51.16	0.00726408	0.00468836	0.00727072
	51.078	0.013505	0.0114206	0.0109357		51.212	0.0120444	0.00979813	0.0117987		51.212	0.0118255	0.0114597	0.0115746		51.078	0.0106634	0.00268167	0.0105661		51.25	0.00737325	0.00459464	0.00773971		51.25	0.00748326	0.00480026	0.00748015
	51.198	0.013804	0.0115628	0.0111658		51.302	0.012226	0.0098985	0.011992		51.302	0.0120568	0.0115946	0.0117555		51.198	0.0109136	0.00270765	0.0108646		51.34	0.00762318	0.00471467	0.00796133		51.34	0.0077003	0.004907	0.00769014
	51.292	0.0140352	0.0116733	0.0113486		51.456	0.0125324	0.0100811	0.0123202		51.456	0.0124497	0.0118198	0.0120569		51.292	0.0111089	0.00272209	0.0111004		51.489	0.00804645	0.00491571	0.00833802		51.489	0.00807842	0.00509097	0.00804401
	51.408	0.0143223	0.0118003	0.0115754		51.546	0.0127089	0.010188	0.0125118		51.546	0.0126793	0.0119485	0.0122352		51.408	0.0113531	0.0027423	0.0113938		51.579	0.00830584	0.00503785	0.00856918		51.579	0.00831609	0.00520539	0.00826054
	51.498	0.0145392	0.0119025	0.0117564		51.632	0.012877	0.0102942	0.0126933		51.632	0.0128946	0.0120712	0.0123999		51.498	0.0115417	0.00275115	0.0116241		51.699	0.00865298	0.00520134	0.00887734		51.699	0.00863856	0.00535971	0.00855105
	51.648	0.0148827	0.0120807	0.0120687		51.752	0.0131075	0.010437	0.0129481		51.752	0.0131943	0.0122395	0.0126406		51.648	0.0118497	0.0027583	0.0120115		51.789	0.00892939	0.00532493	0.00912984		51.789	0.00890931	0.00549248	0.00877467
	51.708	0.0150269	0.0121444	0.0121941		51.842	0.0132789	0.0105439	0.0131385		51.842	0.0134143	0.0123655	0.0128219		51.708	0.0119799	0.00276643	0.0121674		51.879	0.00920217	0.00544796	0.0093766		51.879	0.00917621	0.00562187	0.00899844
	51.798	0.0152348	0.0122452	0.0123869		51.932	0.0134456	0.010649	0.0133327		51.932	0.0136318	0.012485	0.0130152		51.798	0.0121723	0.00277586	0.0124019		51.999	0.00956659	0.005612	0.00970582		51.999	0.00953509	0.005798	0.00929826
	51.888	0.0154252	0.0123511	0.012584		52.051	0.0136684	0.0107884	0.0135847		52.051	0.0139085	0.0126499	0.0132645		51.888	0.0123542	0.00278366	0.012634		52.089	0.00984946	0.00573419	0.00996548		52.089	0.00982124	0.00593775	0.00952849
	51.977	0.0156278	0.0124513	0.0127803		52.112	0.0137804	0.0108606	0.0137164		52.112	0.0140465	0.0127309	0.013398		51.977	0.0125496	0.00279602	0.0128657		52.209	0.0102363	0.00589571	0.0103239		52.209	0.0102187	0.00612858	0.00984274
	52.067	0.0158196	0.0125552	0.0129806		52.235	0.0140055	0.01101	0.0139852		52.235	0.0143136	0.0128931	0.0136717		52.067	0.0127398	0.00280917	0.013096		52.269	0.010424	0.00597694	0.0104956		52.269	0.010407	0.00622532	0.00999639
	52.217	0.0161441	0.0127363	0.0133217		52.355	0.0142273	0.0111562	0.0142478		52.355	0.0145631	0.0130557	0.0139437		52.217	0.0130693	0.00283425	0.0134822		52.389	0.0108415	0.00613508	0.010891		52.389	0.0108515	0.00641742	0.0103358
	52.277	0.0162735	0.012814	0.0134617		52.415	0.0143383	0.0112343	0.014383		52.415	0.0146811	0.0131372	0.0140814		52.277	0.0132036	0.00284485	0.0136383		52.509	0.0112548	0.00629441	0.0112786		52.509	0.0112827	0.00661043	0.0106741
	52.427	0.0165796	0.0130081	0.0138054		52.505	0.0145077	0.0113462	0.0145824		52.505	0.0148581	0.0132641	0.014291		52.427	0.0135262	0.00287809	0.014018		52.629	0.0116799	0.00645426	0.0116777		52.629	0.0117247	0.00680365	0.0110217
	52.517	0.0167599	0.0131288	0.0140102		52.651	0.014788	0.0115137	0.0149003		52.651	0.0151476	0.0134766	0.014643		52.517	0.013718	0.00290188	0.0142435		52.689	0.0118969	0.00653472	0.0118815		52.689	0.0119494	0.00690048	0.0111989
	52.607	0.0169411	0.0132571	0.0142186		52.741	0.0149636	0.0116305	0.0151052		52.741	0.015315	0.0136122	0.0148567		52.607	0.0139106	0.00292683	0.0144732		52.779	0.0122173	0.00665943	0.0121807		52.779	0.0122707	0.00705416	0.0114517
	52.667	0.0170575	0.0133362	0.0143459		52.865	0.0152109	0.0117766	0.015382		52.865	0.0155547	0.0138036	0.0151597		52.667	0.0140344	0.00294875	0.0146148		52.869	0.0125591	0.00678307	0.0125019		52.869	0.0126211	0.00719989	0.0117281
	52.757	0.0172367	0.0134662	0.014546		52.951	0.0153854	0.0118881	0.0155788		52.951	0.0157151	0.013942	0.0153601		52.757	0.0142233	0.00297988	0.0148381		53.019	0.0131527	0.00698848	0.0130594		53.019	0.0132308	0.00743602	0.0122155
	52.877	0.0174763	0.0136425	0.014807		53.041	0.0155703	0.0119989	0.0157827		53.041	0.0158886	0.0140886	0.0155703		52.877	0.0144731	0.00302517	0.0151328		53.138	0.0136294	0.00715802	0.0135059		53.138	0.0137076	0.00763174	0.0125969
	52.967	0.0176564	0.0137738	0.0149929		53.131	0.0157569	0.0121078	0.015986		53.131	0.0160658	0.0142367	0.0157773		52.967	0.0146614	0.00306326	0.015346		53.229	0.0140156	0.00727716	0.0138706		53.229	0.014108	0.00776541	0.0129278
	53.117	0.0179609	0.0140034	0.0153108		53.251	0.0160065	0.0122466	0.0162582		53.251	0.0163124	0.0144331	0.0160567		53.117	0.0149694	0.00312	0.0157158		53.289	0.0142668	0.0073602	0.0141073		53.289	0.0143612	0.00786	0.0131345
	53.237	0.0182051	0.0141844	0.0155523		53.371	0.0162552	0.0123901	0.0165234		53.371	0.0165587	0.0146315	0.0163089		53.237	0.0152169	0.00316464	0.0160034		53.349	0.0145149	0.00744705	0.01434		53.349	0.0146057	0.00795916	0.0133319
	53.297	0.0183269	0.0142738	0.0156697		53.465	0.0164478	0.0124986	0.0167294		53.465	0.0167586	0.0147835	0.0165048		53.297	0.0153417	0.00318537	0.0161457		53.469	0.015028	0.0076097	0.0148259		53.469	0.015125	0.00814287	0.0137593
	53.447	0.0186296	0.0144936	0.0159552		53.611	0.0167393	0.0126631	0.017032		53.611	0.0170721	0.0150153	0.0167842		53.447	0.0156534	0.00322919	0.0164999		53.589	0.0155457	0.00776947	0.0153183		53.589	0.0156512	0.00832213	0.0141931
	53.537	0.0188052	0.014618	0.0161179		53.675	0.0168654	0.0127358	0.017171		53.675	0.0172148	0.0151122	0.0169127		53.537	0.0158513	0.00325061	0.0167133		53.739	0.0162019	0.00796087	0.0159475		53.739	0.0163281	0.00853442	0.0147527
	53.627	0.0189819	0.0147429	0.0162776		53.731	0.016973	0.0127978	0.0172831		53.731	0.0173373	0.0151969	0.0170147		53.627	0.0160362	0.00326592	0.0169231		53.829	0.0165899	0.00807548	0.0163197		53.829	0.0167305	0.00865956	0.0150807
	53.747	0.0192053	0.0148973	0.0164798		53.825	0.0171505	0.0129018	0.0174686		53.825	0.0175437	0.0153355	0.0171822		53.747	0.0163005	0.00328149	0.0172082		53.919	0.0169884	0.0081834	0.0167055		53.919	0.0171519	0.00877635	0.0154281
	53.811	0.0193253	0.0149784	0.0165845		53.915	0.0173136	0.0129957	0.0176254		53.915	0.0177331	0.0154662	0.0173277		53.811	0.0164345	0.00328608	0.0173552		54.009	0.0173906	0.00828877	0.0170963		54.009	0.0175811	0.00888945	0.0157827
	53.867	0.0194183	0.0150415	0.0166727		54.001	0.0174677	0.0130886	0.0177807		54.001	0.0179157	0.0155861	0.0174694		53.867	0.0165715	0.00329195	0.0174971		54.098	0.0177909	0.00839138	0.0174861		54.098	0.0180114	0.00899896	0.0161388
	54.017	0.0196635	0.0152046	0.0169009		54.155	0.0177379	0.013258	0.0180535		54.155	0.0182378	0.0157933	0.0177153		54.017	0.0169294	0.00330433	0.0178723		54.219	0.0183626	0.00852915	0.0180438		54.219	0.0186212	0.00914838	0.0166587
	54.107	0.0198012	0.0152946	0.017032		54.271	0.0179326	0.0133794	0.0182326		54.271	0.0184597	0.015943	0.017887		54.107	0.0171509	0.00331344	0.0181028		54.309	0.018774	0.00863263	0.0184447		54.309	0.0190657	0.00926014	0.0170302
	54.197	0.0199387	0.0153808	0.017163		54.391	0.018127	0.0135007	0.0183993		54.391	0.0186684	0.0160889	0.0180579		54.197	0.0173696	0.00332286	0.0183297		54.459	0.0194644	0.00880442	0.0191178		54.459	0.0198146	0.00944982	0.0176602
	54.287	0.0200612	0.0154583	0.0172875		54.451	0.0182313	0.0135758	0.0185085		54.451	0.0187905	0.0161682	0.0181506		54.287	0.017604	0.00333953	0.018569		54.549	0.0198705	0.00890482	0.0195156		54.549	0.0202641	0.00956276	0.0180358
	54.377	0.020145	0.0155232	0.0173851		54.575	0.018429	0.0137057	0.0186745		54.575	0.0189893	0.0163128	0.0183264		54.377	0.0178758	0.00337551	0.0188394		54.669	0.0204272	0.00904062	0.0200584		54.669	0.020872	0.0097227	0.0185541
	54.471	0.0202479	0.0155923	0.0174977		54.695	0.0186098	0.013821	0.0188093		54.695	0.0191514	0.0164334	0.0184902		54.471	0.0181395	0.00341005	0.0191006		54.729	0.0207056	0.00910819	0.0203295		54.729	0.0211764	0.00980481	0.0188148
	54.591	0.0203654	0.0156737	0.0176335		54.781	0.0187441	0.0139148	0.0189212		54.781	0.0192741	0.0165279	0.0186149		54.591	0.0184861	0.00346595	0.0194374		54.849	0.0212641	0.00924369	0.0208707		54.849	0.0217855	0.00997492	0.0193391
	54.741	0.0205025	0.0157692	0.017803		54.875	0.0188835	0.0140096	0.0190272		54.875	0.0193899	0.0166178	0.0187463		54.741	0.0189262	0.00355007	0.0198567		54.939	0.0216825	0.00934516	0.0212735		54.939	0.022241	0.0101065	0.0197327
	54.797	0.0205427	0.0158027	0.0178568		54.995	0.0190493	0.0141193	0.0191411		54.995	0.0195161	0.0167106	0.0189021		54.797	0.0190978	0.00358879	0.0200165		55.029	0.0221	0.00944671	0.0216728		55.029	0.0226947	0.0102412	0.0201259
	54.977	0.0206615	0.0159119	0.0180247		55.051	0.0191266	0.0141729	0.0191969		55.051	0.019574	0.0167559	0.0189754		54.977	0.0196529	0.00372639	0.0205259		55.119	0.0225164	0.00954884	0.0220668		55.119	0.0231447	0.0103788	0.0205172
	55.041	0.0206567	0.015944	0.0180312		55.145	0.0192463	0.0142538	0.0192757		55.145	0.0196586	0.0168172	0.019085		55.041	0.019868	0.00379047	0.0207112		55.239	0.0230686	0.00968624	0.0225822		55.239	0.0237373	0.0105656	0.0210346
	55.157	0.020689	0.0160128	0.0180924		55.265	0.0193982	0.0143611	0.0193812		55.265	0.0197626	0.0169025	0.0192235		55.157	0.0202345	0.0038967	0.0210344		55.325	0.0234556	0.00978687	0.022933		55.325	0.0241464	0.0107038	0.0213954
	55.247	0.0207269	0.0160733	0.0181532		55.382	0.0195445	0.0144653	0.0194838		55.382	0.0198568	0.0169888	0.0193532		55.247	0.020514	0.00397868	0.0212831		55.475	0.0241355	0.00996322	0.0235505		55.475	0.0248623	0.0109387	0.0220281
	55.307	0.0207326	0.0161111	0.0181716		55.501	0.0196692	0.0145511	0.0195613		55.501	0.0199321	0.0170539	0.019449		55.307	0.0207029	0.00403705	0.0214473		55.569	0.0245527	0.0100767	0.0239211		55.569	0.0252939	0.0110865	0.0224147
	55.427	0.020751	0.0161933	0.0182123		55.595	0.0197627	0.0146142	0.0196197		55.595	0.0199868	0.0171062	0.0195155		55.427	0.0210768	0.0041527	0.0217738		55.689	0.0250701	0.0102246	0.0243737		55.689	0.0258207	0.0112739	0.0228946
	55.517	0.0207153	0.016243	0.0181912		55.685	0.0198737	0.0146839	0.0196917		55.685	0.0200513	0.0171776	0.0195959		55.517	0.0213511	0.00424262	0.0220084		55.779	0.0254448	0.0103376	0.0246982		55.779	0.0261964	0.0114126	0.0232437
	55.611	0.0206686	0.0162922	0.0181587		55.742	0.0199245	0.014714	0.0197205		55.742	0.0200806	0.0172068	0.0196246		55.611	0.0216261	0.00433378	0.022246		55.843	0.0256814	0.0104197	0.0248975		55.843	0.0264287	0.0115115	0.0234687
	55.701	0.0206312	0.0163414	0.018132		55.862	0.020017	0.0147635	0.0197707		55.862	0.0201351	0.017261	0.0196686		55.701	0.0218831	0.00441744	0.0224706		55.929	0.0260181	0.0105296	0.0251886		55.929	0.0267599	0.01164	0.0237859
	55.787	0.0205579	0.016372	0.0180697		55.982	0.0200888	0.0147932	0.0198069		55.982	0.0201805	0.0173042	0.0196932		55.787	0.0221064	0.0044955	0.0226686		56.05	0.0264894	0.0106843	0.0255995		56.05	0.0272195	0.0118164	0.024232
	55.907	0.020509	0.0164349	0.018028		56.102	0.0201151	0.0147907	0.0198185		56.102	0.0202014	0.0173172	0.0196853		55.907	0.0224342	0.0045978	0.0229581		56.139	0.0268277	0.010798	0.025896		56.139	0.027546	0.0119444	0.0245555
	56.028	0.020411	0.0164719	0.0179377		56.196	0.0201313	0.0147792	0.0198237		56.196	0.0202185	0.017325	0.0196774		56.028	0.0227295	0.00469615	0.0232237		56.289	0.0272641	0.0109921	0.0262751		56.289	0.0279562	0.0121588	0.024993
	56.148	0.0203137	0.0165044	0.0178455		56.282	0.0201326	0.0147565	0.0198202		56.282	0.0202279	0.017322	0.0196622		56.148	0.023018	0.00478778	0.0234836		56.38	0.0274846	0.0111083	0.0264702		56.38	0.0281612	0.0122868	0.025223
	56.268	0.0201622	0.0165	0.0177024		56.402	0.0201182	0.0147088	0.0198041		56.402	0.0202346	0.0173049	0.0196325		56.268	0.0232533	0.00487682	0.0237042		56.503	0.0277848	0.0112624	0.0267413		56.503	0.0284424	0.0124604	0.025536
	56.332	0.0200661	0.0164847	0.0176117		56.522	0.0200786	0.0146401	0.0197716		56.522	0.0202276	0.0172664	0.0195881		56.332	0.02336	0.0049237	0.0238067		56.594	0.0279347	0.0113736	0.0268801		56.594	0.0285802	0.0125877	0.0257077
	56.418	0.0199525	0.0164743	0.0175052		56.642	0.0200271	0.01456	0.0197272		56.642	0.0202165	0.0172149	0.0195378		56.418	0.0235237	0.00498453	0.0239623		56.68	0.0281331	0.0114788	0.0270629		56.68	0.0287676	0.0127128	0.0259158
	56.478	0.0198273	0.0164303	0.0173873		56.736	0.0199219	0.0144543	0.0196607		56.736	0.0201486	0.0171227	0.0194501		56.478	0.0235781	0.00502965	0.0240196		56.77	0.0283281	0.0115883	0.027243		56.77	0.0289524	0.0128464	0.0261212
	56.628	0.0195297	0.0163272	0.0171097		56.796	0.0198338	0.0143705	0.0196047		56.796	0.020082	0.0170465	0.0193763		56.628	0.0237355	0.00514153	0.0241782		56.83	0.0284537	0.0116612	0.0273588		56.83	0.0290719	0.0129373	0.0262529
	56.748	0.0192609	0.0162154	0.0168609		56.886	0.0197609	0.0142857	0.019544		56.886	0.0200416	0.0169729	0.0193122		56.748	0.0238224	0.00523501	0.0242659		56.92	0.0285586	0.0117666	0.0274586		56.92	0.0291697	0.0130699	0.0263803
	56.812	0.0190832	0.0161217	0.0166949		57.007	0.019586	0.0141151	0.0194141		57.007	0.0198994	0.0168118	0.0191598		56.812	0.0238118	0.00528963	0.0242523		57.04	0.0285944	0.0119001	0.0274972		57.04	0.0291976	0.0132427	0.0264598
	56.928	0.0187872	0.0159773	0.0164239		57.127	0.0193893	0.0139264	0.0192555		57.127	0.0197207	0.016628	0.0189834		56.928	0.0238468	0.00538798	0.0242795		57.16	0.0285748	0.012029	0.02748		57.16	0.0291696	0.0134151	0.0264861
	57.048	0.0184739	0.0158224	0.0161411		57.213	0.0193003	0.0138408	0.0191779		57.213	0.0196541	0.0165287	0.0189046		57.048	0.0238881	0.00549383	0.0243095		57.28	0.0286108	0.0121625	0.0275068		57.28	0.0291986	0.0135932	0.0265539
	57.079	0.0183816	0.0157705	0.0160572		57.337	0.0190893	0.0136476	0.0189949		57.337	0.0194458	0.0163209	0.0187122		57.079	0.0238776	0.00552354	0.0242927		57.401	0.0284926	0.0122884	0.0273835		57.401	0.0290698	0.0137628	0.0264849
	57.199	0.0180153	0.0155612	0.0157273		57.423	0.0189545	0.0135309	0.0188787		57.423	0.0193111	0.0161813	0.0185908		57.199	0.0238263	0.00564339	0.0242104		57.521	0.0283867	0.0124168	0.0272632		57.521	0.0289533	0.0139312	0.0264224
	57.259	0.0178123	0.0154349	0.0155455		57.483	0.0188182	0.0134052	0.0187455		57.483	0.0191572	0.0160533	0.0184614		57.259	0.0237557	0.00570948	0.0241148		57.581	0.0283649	0.0124835	0.0272311		57.581	0.028928	0.0140175	0.0264197
	57.439	0.0172183	0.0150794	0.015021		57.603	0.0185823	0.0131995	0.0185185		57.603	0.0188923	0.0158209	0.0182418		57.439	0.023599	0.00591403	0.023883		57.701	0.0281806	0.0126119	0.0270246		57.701	0.0287299	0.014179	0.0262856
	57.559	0.0167928	0.0148135	0.0146501		57.694	0.0183908	0.0130346	0.0183265		57.694	0.0186697	0.0156354	0.0180622		57.559	0.023416	0.00606651	0.0236354		57.791	0.0280072	0.0127093	0.0268305		57.791	0.0285438	0.0142968	0.0261519
	57.653	0.0164697	0.0146231	0.0143667		57.817	0.0181374	0.0128258	0.0180804		57.817	0.0183717	0.0153908	0.0178285		57.653	0.0233167	0.00618643	0.0234884		57.881	0.0278172	0.0128086	0.026617		57.881	0.0283401	0.0144129	0.0260031
	57.743	0.016163	0.0144521	0.0140935		57.908	0.0179269	0.0126512	0.0178628		57.908	0.01812	0.0151957	0.0176304		57.743	0.0232505	0.00630299	0.0233754		57.971	0.0275963	0.0129098	0.0263705		57.971	0.0281036	0.014526	0.0258252
	57.829	0.015837	0.0142447	0.0138126		57.994	0.0177022	0.0124662	0.017617		57.994	0.0178528	0.0149961	0.0174158		57.829	0.0230435	0.00643019	0.0231172		58.092	0.0272543	0.0130497	0.0259933		58.092	0.0277387	0.0146733	0.0255441
	57.889	0.0156058	0.0140942	0.0136146		58.114	0.0173943	0.0122242	0.017298		58.114	0.0174932	0.014728	0.017127		57.889	0.0228705	0.00652356	0.0229108		58.212	0.0267903	0.0131969	0.025498		58.212	0.0272486	0.014803	0.0251445
	57.98	0.0152796	0.0139122	0.0133229		58.234	0.0170526	0.0119657	0.0169431		58.234	0.0171078	0.0144449	0.0168078		57.98	0.0227443	0.00665513	0.0227353		58.332	0.0264487	0.0133402	0.0251249		58.332	0.0268862	0.0149505	0.0248719
	58.1	0.0148213	0.0136206	0.012925		58.354	0.0167008	0.0117075	0.0165939		58.354	0.0167248	0.0141618	0.0164826		58.1	0.022389	0.00684883	0.0223233		58.422	0.0260599	0.0134566	0.0247212		58.422	0.0264818	0.0150418	0.0245394
	58.22	0.0143744	0.013359	0.0125267		58.448	0.0164219	0.0115032	0.0163275		58.448	0.0164292	0.0139408	0.0162245		58.22	0.0221038	0.00703619	0.0219835		58.512	0.025727	0.0135682	0.0243729		58.512	0.0261335	0.0151416	0.0242648
	58.31	0.0140297	0.0131185	0.0122268		58.535	0.0161523	0.0113065	0.0160745		58.535	0.0161521	0.0137313	0.0159749		58.31	0.021745	0.00719432	0.021599		58.602	0.0253347	0.0136839	0.0239728		58.602	0.0257283	0.0152316	0.023935
	58.43	0.0135799	0.01283	0.0118264		58.628	0.0158376	0.0110849	0.0157803		58.628	0.015842	0.013493	0.0156878		58.43	0.0213559	0.00739	0.0211728		58.722	0.0247682	0.0138403	0.0234052		58.722	0.0251482	0.0153435	0.0234577
	58.55	0.0131337	0.0125111	0.0114305		58.685	0.0156314	0.0109449	0.0155894		58.685	0.0156462	0.0133391	0.0155029		58.55	0.0208805	0.00759953	0.0206735		58.813	0.0243117	0.0139597	0.0229545		58.813	0.0246839	0.0154226	0.0230728
	58.671	0.0126907	0.0121779	0.0110369		58.775	0.0152765	0.010719	0.0152642		58.775	0.0153251	0.0130758	0.0151924		58.671	0.020379	0.00781551	0.0201532		58.907	0.0237903	0.0140869	0.0224476		58.907	0.0241596	0.0154959	0.0226296
	58.764	0.0123517	0.0119182	0.0107358		58.895	0.0148309	0.0104148	0.0148672		58.895	0.0149221	0.012742	0.0147927		58.764	0.0199913	0.00797896	0.0197524		59.053	0.0229925	0.0142779	0.0216772		59.053	0.0233534	0.0156081	0.0219549
	58.885	0.0119143	0.0115687	0.0103485		59.015	0.0143587	0.0101013	0.014449		59.015	0.0145111	0.0123865	0.0143733		58.885	0.0194683	0.00819498	0.0192151		59.113	0.0226578	0.0143554	0.0213561		59.113	0.0230143	0.0156521	0.0216713
	58.971	0.0116048	0.0113133	0.0100754		59.136	0.0138712	0.00977708	0.0140175		59.136	0.0140945	0.0120154	0.0139389		58.971	0.0190864	0.00835019	0.0188241		59.203	0.0221393	0.0144717	0.0208609		59.203	0.0224889	0.0157151	0.0212292
	59.031	0.0113737	0.0111379	0.00986922		59.23	0.0134939	0.00951496	0.0136822		59.23	0.0137673	0.0117309	0.0136012		59.031	0.0188298	0.00843344	0.0185631		59.323	0.0214475	0.0146234	0.0202026		59.323	0.0217825	0.0157972	0.0206382
	59.121	0.0110536	0.0108567	0.00958827		59.35	0.0129932	0.00918681	0.0132316		59.35	0.0133501	0.0113313	0.0131471		59.121	0.0184077	0.00860489	0.0181328		59.44	0.0207346	0.0147721	0.0195261		59.44	0.0210535	0.0158729	0.0200181
	59.211	0.0107354	0.010571	0.00930926		59.466	0.0125171	0.00885976	0.0127966		59.466	0.0129416	0.0109509	0.0127095		59.211	0.0179793	0.0087813	0.0176957		59.564	0.0199715	0.0149269	0.0188018		59.564	0.0202669	0.0159525	0.0193466
	59.365	0.0102091	0.0100774	0.00884728		59.526	0.0122719	0.00868501	0.0125695		59.526	0.012724	0.0107564	0.0124849		59.365	0.0172348	0.00911508	0.0169315		59.684	0.0192252	0.015074	0.018091		59.684	0.019492	0.0160291	0.0186792
	59.426	0.0100155	0.00988543	0.00867569		59.647	0.0117821	0.00834107	0.0121081		59.647	0.0122923	0.0103513	0.0120224		59.426	0.0169404	0.0092691	0.016626		59.744	0.0188531	0.0151457	0.0177332		59.744	0.0191019	0.0160661	0.0183393
	59.572	0.00953994	0.00942424	0.00824785		59.737	0.0114285	0.00809214	0.011769		59.737	0.0119775	0.0100499	0.0116754		59.572	0.0162332	0.00962624	0.0158925		59.834	0.0182958	0.0152527	0.0171982		59.834	0.0185184	0.016124	0.0178315
	59.662	0.00922076	0.00912432	0.00796243		59.891	0.0108335	0.00765931	0.0111851		59.891	0.0114232	0.00954241	0.0110912		59.662	0.0157843	0.00982132	0.015426		59.895	0.0179195	0.0153241	0.0168354		59.895	0.0181236	0.0161635	0.0174858
	59.782	0.00883654	0.00874402	0.00761076		59.951	0.0106079	0.00749359	0.0109594		59.951	0.0112074	0.0093475	0.0108655		59.782	0.0151983	0.0101376	0.0148077		60.015	0.017194	0.015461	0.0161292		60.015	0.0173577	0.0162395	0.0168091
	59.876	0.00855756	0.00846107	0.00734695		60.071	0.0101665	0.00716735	0.0105104		60.071	0.0107749	0.00896373	0.0104196		59.876	0.0147505	0.0104141	0.0143321		60.135	0.0164581	0.0155974	0.0154135		60.135	0.0165902	0.0163209	0.0161263
	59.933	0.00835929	0.0082676	0.00717054		60.188	0.00974905	0.00685811	0.0100758		60.188	0.0103528	0.00859881	0.00999282		59.933	0.014462	0.0105544	0.0140199		60.225	0.0159187	0.0156974	0.0148839		60.225	0.0160265	0.0163809	0.0156197
	60.023	0.0080894	0.00799429	0.00691631		60.278	0.00943875	0.00662923	0.00974781		60.278	0.0100297	0.00832857	0.00967156		60.023	0.0140325	0.0108233	0.0135563		60.315	0.0153715	0.0157977	0.0143442		60.315	0.0154601	0.0164431	0.0151066
	60.113	0.00783886	0.00773603	0.00667044		60.342	0.00922121	0.00646987	0.00951438		60.342	0.00979937	0.0081394	0.00944621		60.113	0.0136175	0.0111153	0.0131104		60.466	0.0145161	0.0159621	0.0134959		60.466	0.0145675	0.0165406	0.0142914
	60.237	0.00748355	0.00737265	0.0063289		60.428	0.00893781	0.00626378	0.00920801		60.428	0.00949169	0.00789581	0.00915047		60.237	0.0130438	0.0115137	0.0124872		60.586	0.0138241	0.0160968	0.0128044		60.586	0.0138531	0.0166199	0.0136336
	60.354	0.00718202	0.00705297	0.0060208		60.552	0.00853451	0.00597616	0.00876326		60.552	0.00904682	0.00755089	0.00873087		60.354	0.012534	0.0119304	0.0119437		60.676	0.0133297	0.0161985	0.0123125		60.676	0.0133424	0.0166767	0.0131604
	60.474	0.00683583	0.00670481	0.00570006		60.669	0.00816451	0.00571873	0.00834897		60.669	0.00862895	0.00723958	0.0083454		60.474	0.0119872	0.0123223	0.0113423		60.736	0.0130028	0.0162678	0.0119869		60.736	0.0130052	0.0167139	0.0128469
	60.598	0.00651462	0.00637038	0.00538687		60.763	0.00787675	0.00552237	0.0080233		60.763	0.00829627	0.00700175	0.00804581		60.598	0.0114581	0.0127691	0.0107764		60.826	0.0125253	0.0163732	0.0115145		60.826	0.0125132	0.0167676	0.0123874
	60.688	0.00628591	0.00613303	0.00516671		60.853	0.00761762	0.00534487	0.00772617		60.853	0.00798414	0.00679142	0.00777699		60.688	0.0110813	0.0130987	0.010377		60.947	0.0119235	0.016515	0.0109317		60.947	0.0118962	0.0168341	0.0118035
	60.744	0.00614038	0.00598668	0.00503095		60.943	0.00735204	0.0051702	0.00742126		60.943	0.00767196	0.00657663	0.0075023		60.744	0.0108428	0.0132986	0.0101238		61.097	0.0111345	0.0167072	0.0101508		61.097	0.0110806	0.0169122	0.011041
	60.838	0.0059198	0.00574984	0.00481634		61.06	0.00700187	0.00494918	0.00702496		61.06	0.00726947	0.00629774	0.00714212		60.838	0.0104735	0.0136628	0.00974463		61.127	0.01101	0.0167408	0.0100378		61.127	0.0109546	0.0169247	0.0109165
	60.955	0.0056488	0.00546213	0.00456196		61.18	0.00665827	0.00473286	0.00663927		61.18	0.00687032	0.00602854	0.00679247		60.955	0.0100228	0.0141157	0.00928575		61.307	0.0101734	0.0169653	0.00924125		61.307	0.0100929	0.0169961	0.0100936
	61.075	0.00537423	0.00517527	0.00431195		61.3	0.00632539	0.00452399	0.00627174		61.3	0.00648565	0.00577062	0.00645746		61.075	0.00956452	0.0145758	0.00882359		61.368	0.00989656	0.0170418	0.00897951		61.368	0.00980689	0.0170166	0.00982067
	61.135	0.00523488	0.0050314	0.004183		61.394	0.00605544	0.00436106	0.00598935		61.394	0.00619117	0.00556373	0.00619071		61.135	0.00932358	0.0147993	0.00858369		61.488	0.0093508	0.0171928	0.00846683		61.488	0.00924311	0.0170534	0.00928548
	61.195	0.00510497	0.00489451	0.00406823		61.484	0.00581542	0.00421049	0.00573692		61.484	0.00592185	0.00537944	0.00595392		61.195	0.0091053	0.015032	0.00836778		61.612	0.00886219	0.0173346	0.00801465		61.612	0.00873409	0.0170783	0.00879308
	61.346	0.00478599	0.00455884	0.00378838		61.575	0.00557956	0.0040612	0.00549311		61.575	0.00565893	0.00519818	0.005722		61.346	0.00855923	0.0156119	0.0078335		61.669	0.00866607	0.0173939	0.00783164		61.669	0.00852566	0.0170842	0.00858967
	61.436	0.00460139	0.00436082	0.00362317		61.661	0.0053818	0.00392962	0.00528046		61.661	0.00542437	0.00504544	0.00552436		61.436	0.00823159	0.0159552	0.00751804		61.759	0.00828898	0.0174968	0.00748352		61.759	0.0081337	0.0171024	0.00822038
	61.556	0.00437738	0.00413046	0.0034446		61.725	0.005238	0.00383456	0.00512846		61.725	0.00525594	0.00493399	0.00538112		61.556	0.00785407	0.016414	0.00715053		61.879	0.00784944	0.0176184	0.00707504		61.879	0.00766827	0.0171164	0.00777999
	61.647	0.00421927	0.00397059	0.00332103		61.875	0.00488694	0.00360767	0.00477967		61.875	0.0048697	0.00465881	0.0050355		61.647	0.00758387	0.0167569	0.00688921		61.999	0.00740269	0.017734	0.00666417		61.999	0.00719626	0.0171327	0.00733869
	61.767	0.00400896	0.003742	0.00313697		61.965	0.00466845	0.00346521	0.00457466		61.965	0.00464067	0.00448495	0.00481982		61.767	0.00719843	0.0172096	0.0065224		62.12	0.00700733	0.0178339	0.00629215		62.12	0.00676693	0.0171402	0.00694002
	61.831	0.00390397	0.00362864	0.00304652		62.086	0.00441825	0.00329357	0.00432602		62.086	0.00435742	0.00427988	0.00456699		61.831	0.00700575	0.0174499	0.00633881		62.18	0.00687409	0.0178688	0.00615013		62.18	0.00660859	0.0171298	0.00679629
	61.951	0.00372245	0.00343585	0.00289202		62.206	0.00419141	0.00313118	0.00409579		62.206	0.00409164	0.00408731	0.00433302		61.951	0.00667002	0.0178964	0.00602002		62.274	0.00659721	0.0179311	0.0058831		62.274	0.00630172	0.0171299	0.00651677
	62.038	0.00360233	0.00330934	0.00278845		62.263	0.00411252	0.00307287	0.00400441		62.263	0.00398569	0.00401457	0.00425234		62.038	0.0064421	0.0182167	0.00580608		62.424	0.00615533	0.0180223	0.00546065		62.424	0.00581038	0.0171345	0.00606917
	62.132	0.00346646	0.00315696	0.00266295		62.353	0.00396443	0.00296009	0.0038478		62.353	0.00380237	0.00388149	0.00409609		62.132	0.00618212	0.0185687	0.00555774		62.481	0.00601309	0.0180482	0.00531857		62.481	0.00564787	0.0171297	0.00592275
	62.222	0.00335485	0.00303822	0.00256187		62.447	0.00382342	0.00284743	0.00369264		62.447	0.00361939	0.00375016	0.00394479		62.222	0.00596177	0.0188976	0.00535305		62.601	0.00572203	0.0180962	0.00502786		62.601	0.00531474	0.0171175	0.00562111
	62.312	0.00327327	0.00296089	0.00248975		62.567	0.00364062	0.00268783	0.00348341		62.567	0.00336956	0.00357823	0.00373554		62.312	0.00577776	0.0192099	0.00519994		62.725	0.00545162	0.0181304	0.0047539		62.725	0.00500536	0.0170925	0.00533941
	62.493	0.00308178	0.00275781	0.00231103		62.688	0.00350608	0.00256387	0.00331052		62.688	0.00316431	0.00343761	0.00358812		62.493	0.00536939	0.0198557	0.0048368		62.842	0.00520265	0.0181607	0.00450098		62.842	0.00471883	0.0170696	0.00507288
	62.583	0.00296997	0.00263626	0.00220701		62.804	0.00339891	0.00246363	0.00317203		62.804	0.00300248	0.00331845	0.00348345		62.583	0.00515494	0.0201911	0.00463011		62.902	0.00509953	0.0181575	0.00439811		62.902	0.00461041	0.0170372	0.00497147
	62.699	0.00287012	0.0025407	0.00212171		62.925	0.00328402	0.00234148	0.00300728		62.925	0.00280699	0.00319251	0.00335766		62.699	0.00492444	0.0205866	0.00444075		63.026	0.00487404	0.0181598	0.00417486		63.026	0.0043689	0.016981	0.00473842
	62.794	0.002773	0.00244699	0.00203994		62.955	0.00326218	0.00232537	0.00298968		62.955	0.00279003	0.00316763	0.00334902		62.794	0.00472651	0.0209221	0.0042652		63.113	0.00473678	0.0181294	0.00405409		63.113	0.00424801	0.0169092	0.00461436
	62.883	0.00268992	0.00237304	0.00197575		63.075	0.00316124	0.00222441	0.00286387		63.075	0.00264781	0.00305867	0.00326443		62.883	0.00455124	0.0212245	0.00411772		63.203	0.00457847	0.0181285	0.00390099		63.203	0.00408339	0.0168655	0.00444736
	62.944	0.0026426	0.00233638	0.00194707		63.195	0.00306138	0.00212348	0.00274038		63.195	0.00250906	0.00295674	0.00318459		62.944	0.00444167	0.0214128	0.00403419		63.323	0.0043846	0.0180989	0.00372978		63.323	0.00390693	0.0167789	0.00425836
	63.034	0.00255224	0.00226137	0.00188149		63.316	0.0029634	0.00202301	0.00261122		63.316	0.00235981	0.00286339	0.00310735		63.034	0.00426521	0.0217166	0.00388335		63.414	0.00424156	0.0180706	0.00360908		63.414	0.00378356	0.0167077	0.0041216
	63.154	0.00244634	0.00218675	0.00182476		63.406	0.00288254	0.00195557	0.00254271		63.406	0.00229344	0.00279602	0.00305869		63.154	0.00405222	0.0220731	0.00371318		63.534	0.00405141	0.0180549	0.00344236		63.534	0.00361117	0.0166292	0.00393035
	63.271	0.00233309	0.00210916	0.00176126		63.5	0.00279707	0.00188517	0.00246668		63.5	0.00221693	0.00273011	0.00300361		63.271	0.00384324	0.022421	0.00354049		63.624	0.00392106	0.0179974	0.00335233		63.624	0.00352195	0.016534	0.00382073
	63.365	0.00223956	0.00204778	0.00170883		63.59	0.00271365	0.00182004	0.00239381		63.59	0.00214316	0.0026709	0.0029488		63.365	0.00367753	0.0226973	0.00340375		63.715	0.00378938	0.0179469	0.00325907		63.715	0.00342721	0.0164439	0.00370566
	63.452	0.002157	0.00199902	0.00167179		63.651	0.00265635	0.00177768	0.00234432		63.651	0.00209271	0.00263277	0.0029111		63.452	0.00353565	0.0229244	0.00328745		63.835	0.00362536	0.0178521	0.00315513		63.835	0.00331696	0.0163074	0.00356868
	63.512	0.00210418	0.00197229	0.00165673		63.797	0.00251657	0.00168379	0.00222516		63.797	0.00197069	0.0025461	0.00282226		63.512	0.00344925	0.0230479	0.00321486		63.925	0.00350315	0.0177861	0.00307542		63.925	0.0032312	0.0162078	0.0034637
	63.666	0.00196769	0.00190129	0.00161043		63.948	0.00236409	0.00159403	0.00214101		63.948	0.0019107	0.0024635	0.00270359		63.666	0.00323245	0.0233578	0.00302985		64.016	0.00338242	0.0177142	0.00299798		64.016	0.00314647	0.0161029	0.00336044
	63.753	0.00189072	0.0018593	0.00158259		64.038	0.00227685	0.00154708	0.00208256		64.038	0.00186009	0.00241693	0.00263889		63.753	0.00311024	0.0235443	0.00292769		64.106	0.00325799	0.0176689	0.00290958		64.106	0.00305938	0.0160096	0.00325368
	63.877	0.00179208	0.00180874	0.00155702		64.132	0.002186	0.00150228	0.00201894		64.132	0.00180605	0.00236611	0.00257595		63.877	0.00295771	0.0237512	0.00279506		64.256	0.00308203	0.0174751	0.00281202		64.256	0.00293151	0.0157899	0.00310654
	63.967	0.00172453	0.00177336	0.00154539		64.188	0.00213126	0.00147748	0.00198017		64.188	0.00177588	0.0023329	0.00254078		63.967	0.00285198	0.0239003	0.00270473		64.347	0.00297023	0.0173863	0.00273809		64.347	0.00284979	0.0156671	0.00301355
	64.114	0.00163926	0.00172966	0.00153297		64.313	0.00201862	0.00142728	0.0019128		64.313	0.00173175	0.00227027	0.00245046		64.114	0.0027152	0.0240134	0.0025741		64.467	0.00283282	0.0172246	0.00265161		64.467	0.00274322	0.0154785	0.00289971
	64.144	0.00162912	0.00172282	0.00152727		64.403	0.00194388	0.00139534	0.00186949		64.403	0.00170669	0.00222861	0.00238631		64.144	0.00269581	0.0239977	0.00255065		64.497	0.00279696	0.0172	0.00262529		64.497	0.00271573	0.0154385	0.00287067
	64.238	0.00158114	0.00169692	0.00152782		64.523	0.00185629	0.00135769	0.00182035		64.523	0.00167977	0.0021829	0.00230306		64.238	0.00261084	0.0240767	0.00247519		64.647	0.00263495	0.0169482	0.00251982		64.647	0.00258181	0.0151685	0.00273902
	64.358	0.00153816	0.00167025	0.00152539		64.614	0.00180635	0.00133323	0.00179254		64.614	0.00165855	0.00216733	0.00224387		64.358	0.00251978	0.0240984	0.00238963		64.738	0.00253953	0.0167824	0.00245325		64.738	0.00250138	0.0149933	0.00266401
	64.445	0.00151628	0.00165353	0.00152208		64.734	0.00174321	0.00130197	0.00175732		64.734	0.00163871	0.00214222	0.00217284		64.445	0.00246012	0.0240808	0.002334		64.858	0.00241938	0.0165274	0.00236567		64.858	0.00240137	0.0147363	0.00257449
	64.599	0.00149203	0.00162871	0.00151355		64.821	0.00171325	0.00128139	0.00173902		64.821	0.00162073	0.00214355	0.00212801		64.599	0.0023612	0.0240018	0.00224696		64.919	0.00235787	0.0164232	0.00231766		64.919	0.0023462	0.0146209	0.00252744
	64.719	0.00148973	0.00160431	0.00149022		64.915	0.00166288	0.00125588	0.00172119		64.915	0.00162512	0.0021149	0.00207427		64.719	0.00229407	0.0238469	0.00218991		65.009	0.00227072	0.0162418	0.00224897		65.009	0.00226958	0.0144331	0.00246408
	64.81	0.00148596	0.00159694	0.00148364		65.005	0.00163788	0.0012339	0.00171259		65.005	0.00161675	0.00212048	0.00203259		64.81	0.00223581	0.0237738	0.0021479		65.129	0.00216054	0.0159582	0.00216087		65.129	0.00217926	0.0141549	0.00239075
	64.866	0.00148727	0.00158997	0.00147384		65.125	0.00161446	0.00120411	0.00170776		65.125	0.00160545	0.00214113	0.00198401		64.866	0.00220195	0.0237034	0.00212394		65.28	0.00202996	0.0155662	0.00205566		65.28	0.00208195	0.0137812	0.00231151
	64.987	0.00149488	0.00156613	0.00144094		65.242	0.00160103	0.00117384	0.00170689		65.242	0.00159264	0.00217477	0.00194451		64.987	0.00213158	0.0234961	0.00207521		65.37	0.00196574	0.0152836	0.00200266		65.37	0.00204565	0.0135203	0.00227618
	65.081	0.00150175	0.00154077	0.00140887		65.366	0.00160644	0.00113996	0.00169132		65.366	0.0015619	0.00223731	0.00191671		65.081	0.00207725	0.0232996	0.00203831		65.46	0.001889	0.0150448	0.0019449		65.46	0.00199479	0.0132981	0.00223324
	65.137	0.0015048	0.00151321	0.00138294		65.453	0.00159806	0.0011135	0.00168869		65.453	0.00155528	0.00226586	0.00189292		65.137	0.00204843	0.0231299	0.00201744		65.581	0.00179886	0.0146756	0.0018794		65.581	0.00194803	0.0129624	0.0021848
	65.227	0.00150753	0.00147749	0.00134735		65.543	0.00158903	0.00108434	0.00168385		65.543	0.00154869	0.00229584	0.00186989		65.227	0.0019969	0.0228902	0.00198128		65.641	0.00175398	0.014489	0.00184925		65.641	0.00192712	0.0127948	0.00216109
	65.378	0.0015097	0.00142695	0.00129084		65.607	0.00157862	0.00106245	0.00168508		65.607	0.00154832	0.00231303	0.0018528		65.378	0.0019017	0.0225337	0.00191415		65.792	0.00164777	0.0139933	0.00178264		65.792	0.0018844	0.0123541	0.00210238
	65.468	0.00151032	0.00139722	0.00125384		65.698	0.00156751	0.00102935	0.0016729		65.698	0.00154092	0.00234213	0.00183057		65.468	0.00183985	0.0223469	0.0018687		65.852	0.00159598	0.0138066	0.00175718		65.852	0.00186558	0.0121929	0.0020771
	65.589	0.00149767	0.00132911	0.00119848		65.818	0.00154439	0.000982034	0.00166397		65.818	0.00153761	0.00237218	0.00179902		65.589	0.00176561	0.021969	0.00180779		65.942	0.00154347	0.0134825	0.00172525		65.942	0.00184654	0.0119063	0.00204056
	65.679	0.00147968	0.00127117	0.00115883		65.939	0.00152278	0.000930314	0.00162002		65.939	0.00152268	0.00240335	0.00176243		65.679	0.00171333	0.0216404	0.00176222		66.067	0.00146342	0.0130378	0.00168264		66.067	0.00181609	0.011518	0.0019846
	65.773	0.00145616	0.00120922	0.0011174		66.029	0.00150159	0.00089093	0.0015618		66.029	0.00150852	0.00241797	0.00172643		65.773	0.00165736	0.0213008	0.00171147		66.213	0.00137883	0.0125013	0.0016348		66.213	0.0017765	0.0110507	0.00191232
	65.89	0.00141435	0.001132	0.00107449		66.149	0.00146424	0.000835556	0.00150028		66.149	0.00149632	0.00243025	0.00167284		65.89	0.00159602	0.0207933	0.0016544		66.274	0.00135403	0.0122624	0.0016114		66.274	0.00175534	0.0108424	0.0018801
	65.98	0.00137908	0.00107177	0.00103959		66.266	0.00142196	0.00078021	0.00143189		66.266	0.00148289	0.00243668	0.0016112		65.98	0.00154703	0.0204234	0.00160582		66.394	0.00128958	0.011817	0.00157386		66.394	0.00171701	0.0104555	0.00181223
	66.041	0.00135192	0.00103404	0.00101954		66.357	0.00138828	0.00073524	0.00137672		66.357	0.00146802	0.0024447	0.00155733		66.041	0.00151764	0.0201438	0.00157639		66.484	0.00125326	0.0114691	0.0015412		66.484	0.00168198	0.0101531	0.00175891
	66.105	0.00132192	0.000998714	0.00100118		66.417	0.00136284	0.000707006	0.00133579		66.417	0.00145879	0.00244512	0.00151851		66.105	0.00149024	0.0198295	0.00154902		66.545	0.00122344	0.011243	0.00152403		66.545	0.00166094	0.00995437	0.00172092
	66.255	0.00124921	0.000905419	0.000948244		66.511	0.00132136	0.000663582	0.00127088		66.511	0.00144274	0.00244489	0.00145455		66.255	0.00142193	0.0191494	0.00146934		66.695	0.00119121	0.0106362	0.00145516		66.695	0.00158431	0.00943054	0.0016295
	66.342	0.00120802	0.000866017	0.000923789		66.662	0.00125013	0.000600135	0.00116833		66.662	0.00141893	0.0024336	0.00135089		66.342	0.00139341	0.0186961	0.00143563		66.82	0.00117217	0.0101294	0.00139615		66.82	0.00151567	0.00899399	0.00155508
	66.462	0.00114653	0.000794013	0.000880945		66.718	0.00122262	0.000580187	0.00113336		66.718	0.00141416	0.00242139	0.00131628		66.462	0.00134998	0.0181199	0.00136972		66.906	0.00115412	0.00979018	0.00135895		66.906	0.00146978	0.00869797	0.00150336
	66.613	0.00109105	0.000745	0.00083689		66.812	0.00118212	0.000543472	0.00107393		66.812	0.00139272	0.00241799	0.00125328		66.613	0.00131953	0.0172815	0.0013264		66.997	0.00114461	0.00942265	0.00131548		66.997	0.00141669	0.00838069	0.00145402
	66.733	0.00105069	0.00069866	0.000797153		66.963	0.00112326	0.000488905	0.000980183		66.963	0.0013477	0.0024197	0.00115455		66.733	0.00129821	0.0166288	0.00128644		67.087	0.00114246	0.00905606	0.00127428		67.087	0.00136357	0.00806698	0.0014145
	66.797	0.00103065	0.000672791	0.00077502		67.053	0.0010934	0.000460233	0.000923846		67.053	0.00131323	0.00242683	0.00109821		66.797	0.00128955	0.0162774	0.00126514		67.177	0.00113605	0.00869647	0.00123563		67.177	0.00131198	0.00775692	0.00137826
	66.854	0.00101885	0.000654688	0.000756131		67.17	0.00106033	0.000430337	0.000860083		67.17	0.00127948	0.00241795	0.0010438		66.854	0.00128354	0.0159565	0.00125292		67.328	0.00112378	0.00809787	0.00117129		67.328	0.00122618	0.00724037	0.00132818
	66.974	0.00100074	0.000616643	0.00071581		67.234	0.00104545	0.000415924	0.000829344		67.234	0.00126421	0.00240718	0.00102152		66.974	0.00127424	0.0152764	0.00123237		67.422	0.00111831	0.00772948	0.00113804		67.422	0.00117737	0.00692386	0.00131135
	67.095	0.000990989	0.00057573	0.000670296		67.354	0.00102555	0.000392425	0.000772466		67.354	0.00123083	0.00239116	0.00098672		67.095	0.00127244	0.014571	0.0012184		67.509	0.00111282	0.00739453	0.0011139		67.509	0.0011374	0.00663658	0.00130593
	67.215	0.000995029	0.000545597	0.000642609		67.441	0.00101169	0.000375071	0.000743929		67.441	0.0012185	0.00235851	0.000975649		67.215	0.00126163	0.0139159	0.00122215		67.569	0.00110784	0.00717661	0.00111223		67.569	0.00111933	0.00645061	0.00131679
	67.279	0.00099841	0.000524942	0.000620732		67.565	0.00100665	0.000358692	0.000691556		67.565	0.00118338	0.00234041	0.000960741		67.279	0.00126113	0.0135449	0.00122411		67.69	0.0010963	0.00671955	0.00108244		67.69	0.00107229	0.00605957	0.00132095
	67.4	0.00100839	0.000488191	0.00058911		67.686	0.000994848	0.000339632	0.000660783		67.686	0.00116684	0.00228915	0.000962352		67.4	0.00125678	0.0128679	0.00123501		67.78	0.00108486	0.006396	0.00107588		67.78	0.00104985	0.00578456	0.00133973
	67.49	0.00101659	0.000461072	0.000570172		67.742	0.00099054	0.000332284	0.000647013		67.742	0.00115873	0.00226664	0.00096517		67.49	0.00125268	0.0123749	0.00124637		67.934	0.00105891	0.00586438	0.00107875		67.934	0.00102797	0.00533637	0.00138584
	67.581	0.00102851	0.0004316	0.000547749		67.833	0.00097726	0.000319766	0.000631809		67.833	0.00114986	0.00221992	0.000972074		67.581	0.00124793	0.011862	0.00126124		68.021	0.00103377	0.00560029	0.00109933		68.021	0.00103157	0.00512114	0.00142591
	67.701	0.00103691	0.000396049	0.000532023		67.957	0.000968339	0.000307878	0.000605085		67.957	0.00113616	0.00217123	0.000986847		67.701	0.00123855	0.011224	0.00127947		68.111	0.00101168	0.00531296	0.00110857		68.111	0.0010316	0.00488438	0.00145808
	67.792	0.00103505	0.000373331	0.000529084		68.044	0.000952183	0.000298474	0.000594347		68.044	0.00113225	0.00212599	0.000997694		67.792	0.00123079	0.0107737	0.00128918		68.176	0.00100095	0.00508794	0.00110761		68.176	0.00102915	0.00469412	0.00147578
	67.878	0.00103784	0.000347384	0.000520104		68.164	0.000926564	0.000284357	0.000579654		68.164	0.00113268	0.00206275	0.00101403		67.878	0.00121937	0.0103138	0.00130089		68.292	0.000976335	0.0047084	0.00111593		68.292	0.00103481	0.00437743	0.00151272
	68.003	0.00102735	0.0003172	0.000517957		68.285	0.000881562	0.000269371	0.000576463		68.285	0.00113902	0.0019844	0.00102343		68.003	0.00120129	0.0096953	0.00130819		68.443	0.00091822	0.0043291	0.00114466		68.443	0.00105648	0.00409096	0.00156475
	68.063	0.00101289	0.000311615	0.000519647		68.409	0.000821225	0.000255651	0.00058184		68.409	0.00114869	0.00189651	0.00102386		68.063	0.00119469	0.00945062	0.00130317		68.533	0.000892272	0.00408469	0.00115045		68.533	0.0010644	0.00389897	0.00158545
	68.213	0.000983765	0.000284042	0.000515792		68.496	0.000772098	0.000249266	0.000591566		68.496	0.00115523	0.00183249	0.00101727		68.213	0.00116452	0.00874766	0.00129588		68.624	0.00087165	0.00382146	0.00115386		68.624	0.00107119	0.00368801	0.00160364
	68.334	0.000950904	0.000263444	0.000514659		68.56	0.000733609	0.000251751	0.000606559		68.56	0.00115545	0.00178725	0.00100733		68.334	0.00113422	0.00818011	0.00128418		68.684	0.000855794	0.00367051	0.00115446		68.684	0.0010742	0.00357235	0.00161161
	68.391	0.000931278	0.000253745	0.000516486		68.681	0.000660361	0.000246071	0.000623605		68.681	0.00116634	0.00169811	0.000986361		68.391	0.0011179	0.00790653	0.00127762		68.839	0.000820812	0.00330419	0.00114643		68.839	0.00107401	0.00329386	0.0016178
	68.481	0.000898298	0.000250877	0.000508636		68.767	0.000606609	0.000243034	0.000636534		68.767	0.00117443	0.00163464	0.000966105		68.481	0.00109542	0.00754882	0.00125699		68.925	0.000805999	0.00313205	0.00113124		68.925	0.00106693	0.00316288	0.00160655
	68.572	0.000861274	0.000247777	0.000502807		68.827	0.00057649	0.000254926	0.000656545		68.827	0.00116898	0.00160301	0.000950453		68.572	0.00107007	0.00717522	0.00123613		69.016	0.000795354	0.00292027	0.00112202		69.016	0.00105837	0.0029994	0.00159924
	68.696	0.000807882	0.000249878	0.000491445		68.948	0.000507548	0.000257198	0.000676943		68.948	0.00117535	0.00152432	0.000915681		68.696	0.00103521	0.00669105	0.00120403		69.14	0.000786486	0.00267046	0.00109915		69.14	0.00103743	0.00280386	0.00157167
	68.783	0.000770058	0.000255588	0.000481011		69.072	0.000441981	0.000262577	0.000697229		69.072	0.00117826	0.00145091	0.000876895		68.783	0.00101117	0.00636907	0.00118002		69.257	0.000783387	0.0024527	0.00107511		69.257	0.0010102	0.00262888	0.001535
	68.933	0.000705791	0.000271833	0.000460852		69.219	0.000359546	0.000266287	0.0007163		69.219	0.00118359	0.00135679	0.000824166		68.933	0.000971568	0.00583662	0.00113892		69.347	0.000786146	0.0023165	0.00104896		69.347	0.000984094	0.00250741	0.00149231
	68.993	0.000678893	0.000279526	0.000455072		69.314	0.00031232	0.000273815	0.000730116		69.314	0.00118116	0.00130278	0.00079144		68.993	0.000957459	0.00561459	0.00112377		69.438	0.000784727	0.00215199	0.00103701		69.438	0.000956125	0.00237433	0.00146136
	69.088	0.000647436	0.000296418	0.00043429		69.37	0.000315622	0.000286831	0.000738279		69.37	0.0011635	0.00131368	0.000786539		69.088	0.000933555	0.00533372	0.00109905		69.528	0.000785896	0.00201688	0.00102014		69.528	0.000925437	0.0022537	0.00142073
	69.204	0.000614573	0.00031832	0.000407665		69.46	0.000277847	0.000295005	0.000749297		69.46	0.0011564	0.00127024	0.000758972		69.204	0.000903177	0.00501793	0.00107441		69.683	0.000785136	0.00180556	0.000997143		69.683	0.000869793	0.00205553	0.00135143
	69.299	0.000585047	0.000335722	0.000393975		69.555	0.000266452	0.000307173	0.000755888		69.555	0.00113417	0.00126347	0.000742421		69.299	0.000886023	0.00470326	0.00105522		69.743	0.000784016	0.00173413	0.00099051		69.743	0.000848083	0.00198359	0.00132557
	69.416	0.000562048	0.000357703	0.000367743		69.672	0.000228773	0.000321379	0.00077302		69.672	0.00111545	0.00121537	0.000715197		69.416	0.000856957	0.00440439	0.00103882		69.89	0.000775226	0.00157062	0.000982601		69.89	0.000796982	0.00181677	0.00127347
	69.476	0.000552441	0.000368356	0.000354849		69.822	0.000240725	0.000335042	0.000770617		69.822	0.00105967	0.00123566	0.000697724		69.476	0.000842651	0.00425242	0.00103202		69.95	0.000769519	0.00151028	0.000982411		69.95	0.000777754	0.00175347	0.00125711
	69.57	0.000540569	0.000384195	0.000335352		69.913	0.000242999	0.000343247	0.000774513		69.913	0.00102547	0.00123368	0.000685857		69.57	0.000822303	0.00401179	0.00102254		70.041	0.000759586	0.00142887	0.00098586		70.041	0.000751287	0.00166443	0.0012379
	69.687	0.000532088	0.000401649	0.000310598		70.037	0.000250578	0.000355363	0.000785853		70.037	0.000974189	0.00123008	0.000673527		69.687	0.000798027	0.00372395	0.00101352		70.192	0.000739783	0.00131702	0.00100152		70.192	0.000717012	0.0015358	0.00122292
	69.811	0.00052963	0.000416308	0.000283159		70.094	0.000256405	0.000361787	0.000794566		70.094	0.000948653	0.00122962	0.000670396		69.811	0.000772637	0.00343588	0.00100701		70.282	0.000725558	0.00126008	0.0010152		70.282	0.000703858	0.00146918	0.00122406
	69.902	0.000529308	0.000420669	0.000263927		70.184	0.00027724	0.000367442	0.00079664		70.184	0.000900619	0.00124132	0.000662529		69.902	0.000745077	0.00327281	0.00100684		70.373	0.000708574	0.00120682	0.00103096		70.373	0.000697495	0.00140724	0.00123225
	70.019	0.000531722	0.000423206	0.000240241		70.278	0.000306264	0.000369378	0.000789626		70.278	0.000845528	0.00125614	0.000650177		70.019	0.000714952	0.00305469	0.00100465		70.463	0.00069499	0.00117199	0.00105053		70.463	0.000695132	0.00136025	0.00124311
	70.079	0.000533465	0.000421968	0.000229463		70.365	0.000332554	0.000372971	0.000789501		70.365	0.000795383	0.00126606	0.000641761		70.079	0.000698699	0.00295377	0.00100325		70.557	0.000679759	0.00113973	0.00107039		70.557	0.00069902	0.00131674	0.0012577
	70.233	0.000538281	0.000414936	0.000201654		70.516	0.000381376	0.00037999	0.0007927		70.516	0.000709218	0.00128194	0.000629968		70.233	0.000660212	0.00269495	0.000996767		70.648	0.000667543	0.00111595	0.00108613		70.648	0.000706748	0.00128215	0.00127112
	70.324	0.000541006	0.000406207	0.000192855		70.61	0.000413498	0.00038316	0.000792689		70.61	0.000658768	0.0012889	0.0006217		70.324	0.000635813	0.00257465	0.000988947		70.768	0.000649454	0.00108797	0.00110496		70.768	0.000723878	0.0012401	0.00128816
	70.415	0.000542054	0.000397415	0.000180361		70.697	0.000443035	0.000385859	0.000792864		70.697	0.000616248	0.00129275	0.000613929		70.415	0.000613246	0.00244056	0.000979611		70.915	0.000623824	0.00106564	0.00112719		70.915	0.000751248	0.00119832	0.00130266
	70.475	0.000542966	0.000391009	0.000180151		70.818	0.00048257	0.000391126	0.000795684		70.818	0.000563157	0.00129658	0.000604194		70.475	0.000599043	0.00237562	0.000969275		70.976	0.000620211	0.0010579	0.00112423		70.976	0.000761025	0.00118225	0.00130208
	70.596	0.000541381	0.000379243	0.000175178		70.942	0.000520087	0.000391806	0.00079864		70.942	0.000530504	0.00128526	0.000589088		70.596	0.000571465	0.00222951	0.000946409		71.097	0.000615895	0.00104527	0.00111036		71.097	0.000779426	0.00115207	0.00129259
	70.716	0.000535398	0.000369085	0.00017067		71.033	0.000545791	0.0003998	0.000804535		71.033	0.000498638	0.00128804	0.0005817		70.716	0.00054364	0.00208497	0.000919714		71.187	0.000612175	0.00103866	0.00109641		71.187	0.000790989	0.00113158	0.00127884
	70.837	0.000527215	0.000364213	0.000176243		71.119	0.000568425	0.000403672	0.000811091		71.119	0.00048299	0.00128054	0.000570521		70.837	0.000522094	0.00196578	0.000884702		71.281	0.000612005	0.00103251	0.0010738		71.281	0.000799313	0.00111073	0.00125694
	70.893	0.000520397	0.00036229	0.000174895		71.213	0.000591508	0.00041105	0.000817916		71.213	0.000463527	0.00127673	0.000556695		70.893	0.000508487	0.00190013	0.000869957		71.428	0.0006095	0.00102382	0.00102769		71.428	0.000801166	0.00107643	0.001206
	70.987	0.000509013	0.000362727	0.0001783		71.3	0.000612078	0.000414152	0.00082876		71.3	0.000460138	0.00126391	0.000541144		70.987	0.000492566	0.0018085	0.000841345		71.519	0.000619274	0.00101648	0.000986629		71.519	0.000796527	0.0010539	0.00116534
	71.138	0.000490037	0.00036652	0.000185236		71.421	0.000639852	0.000418393	0.000846615		71.421	0.000459934	0.0012458	0.000517096		71.138	0.000483256	0.00168632	0.000793929		71.613	0.000634292	0.00100816	0.000939201		71.613	0.000787378	0.00102952	0.0011175
	71.229	0.00047092	0.000372496	0.000182636		71.546	0.000668629	0.000421394	0.000867192		71.546	0.000463782	0.0012274	0.000490152		71.229	0.000463206	0.00159083	0.000769061		71.704	0.000655944	0.00100681	0.000898281		71.704	0.000781917	0.00101521	0.00107761
	71.319	0.000455117	0.000376618	0.000180901		71.636	0.000690587	0.000418605	0.00088784		71.636	0.000474559	0.00120689	0.000474077		71.319	0.000457729	0.00151735	0.000744716		71.79	0.000674354	0.00100194	0.000854681		71.79	0.000769246	0.000993416	0.00103017
	71.38	0.000446216	0.000375886	0.00017888		71.696	0.000705622	0.000412139	0.000906091		71.696	0.000485992	0.00118552	0.000468415		71.38	0.000461408	0.00147581	0.000730198		71.915	0.00071045	0.000982741	0.00077806		71.915	0.000738556	0.000943627	0.000943446
	71.527	0.000421243	0.000376071	0.000168237		71.817	0.000735411	0.000408794	0.000920661		71.817	0.000485097	0.00117293	0.000446108		71.527	0.000460534	0.00136638	0.000698473		72.002	0.000730549	0.000992108	0.000749043		72.002	0.000730122	0.000930213	0.000907202
	71.617	0.000407538	0.000372345	0.000159164		71.934	0.000766818	0.000404491	0.000926015		71.934	0.000480324	0.00117018	0.000423052		71.617	0.000462975	0.00130438	0.000681893		72.066	0.000753066	0.000984099	0.000713957		72.066	0.000713536	0.000901918	0.000864006
	71.742	0.000391316	0.000359936	0.000144919		72.055	0.000799741	0.000393164	0.000926686		72.055	0.000474761	0.0011637	0.000406613		71.742	0.000470576	0.00122547	0.000662432		72.187	0.000791675	0.000983171	0.000664612		72.187	0.000688929	0.000855616	0.000797061
	71.832	0.000381551	0.000344903	0.000134875		72.179	0.000837178	0.000378231	0.000916711		72.179	0.000466017	0.00116385	0.000390669		71.832	0.000478806	0.00117388	0.000650744		72.307	0.000828541	0.000989002	0.000626688		72.307	0.000666487	0.000806909	0.000738491
	71.892	0.000375749	0.000332413	0.000128695		72.239	0.000864668	0.00036971	0.000908		72.239	0.00046326	0.00117158	0.000379305		71.892	0.000484923	0.00114147	0.000643642		72.428	0.000864423	0.000998689	0.000598315		72.428	0.000645013	0.00075382	0.000686766
	71.983	0.000367799	0.000310045	0.000120654		72.33	0.000890432	0.000351388	0.000892224		72.33	0.000454202	0.00116557	0.000374878		71.983	0.000494851	0.00109523	0.000633592		72.515	0.000886274	0.0010115	0.000585677		72.515	0.000632097	0.00071746	0.000656744
	72.074	0.000360215	0.000282911	0.000115443		72.481	0.00090881	0.000320432	0.000850456		72.481	0.000429784	0.00114683	0.000378201		72.074	0.000506385	0.00105281	0.000624489		72.605	0.000902235	0.00103361	0.000578462		72.605	0.000622132	0.000686046	0.000631814
	72.191	0.000352352	0.000247559	0.00011093		72.537	0.000919536	0.000307704	0.000832599		72.537	0.000421604	0.00114156	0.000377851		72.191	0.000518029	0.00100091	0.00061255		72.726	0.000927954	0.00105068	0.000577126		72.726	0.000608022	0.000635292	0.000606119
	72.342	0.000332927	0.000184727	0.000120634		72.658	0.0009286	0.000282772	0.000789371		72.658	0.000400859	0.00112536	0.000381774		72.342	0.000548383	0.000945236	0.000598179		72.847	0.000939311	0.00108245	0.000582952		72.847	0.000601812	0.000601612	0.000590448
	72.432	0.000322914	0.000150177	0.000128948		72.722	0.000941569	0.000265488	0.000767124		72.722	0.000392259	0.00111474	0.000381309		72.432	0.000563976	0.000913563	0.000589567		72.937	0.000943705	0.00110562	0.000592789		72.937	0.000601178	0.000581381	0.000586643
	72.557	0.000289263	9.73222e-05	0.000147477		72.843	0.000957218	0.000232928	0.000724446		72.843	0.000375596	0.00108656	0.000382738		72.557	0.000599991	0.000871462	0.000565756		73.028	0.000941226	0.00113272	0.000598813		73.028	0.000603317	0.000570673	0.000580991
	72.643	0.000270693	6.62731e-05	0.000160606		72.96	0.000955783	0.000208439	0.000686383		72.96	0.000358432	0.0010544	0.00038739		72.643	0.000621866	0.000843065	0.000550637		73.088	0.000939643	0.00114793	0.000610977		73.088	0.000608324	0.000563846	0.000587855
	72.738	0.000252612	3.36243e-05	0.000177783		73.084	0.00095015	0.000184011	0.000653491		73.084	0.000342902	0.00101357	0.000390963		72.738	0.000647421	0.000813286	0.000535494		73.243	0.000924064	0.00119011	0.000630884		73.243	0.000626229	0.00056416	0.000599976
	72.798	0.000249552	1.06364e-05	0.000194361		73.145	0.000940296	0.000179719	0.000643158		73.145	0.000334252	0.000999267	0.000392958		72.798	0.000664458	0.000797679	0.000534371		73.33	0.000911271	0.00121241	0.000641187		73.33	0.000640398	0.000571613	0.000610779
	72.915	0.00021372	-1.99679e-05	0.000210843		73.235	0.000930933	0.000167968	0.000630773		73.235	0.000324576	0.000970466	0.000392779		72.915	0.000704083	0.000757735	0.000498415		73.394	0.000899966	0.00123056	0.000650323		73.394	0.000654061	0.000582368	0.000623345
	73.005	0.000193285	-4.24942e-05	0.000225373		73.356	0.000916248	0.000154937	0.000623477		73.356	0.000313489	0.000931078	0.000389166		73.005	0.00073573	0.000728479	0.000474687		73.511	0.000879652	0.00125172	0.000655975		73.511	0.000675039	0.000596757	0.000637502
	73.13	0.000159166	-4.71724e-05	0.00022194		73.447	0.000903372	0.000149085	0.000626108		73.447	0.000305456	0.000905973	0.000383382		73.13	0.000774003	0.000682104	0.000421888		73.632	0.000857792	0.00127096	0.000661312		73.632	0.000699443	0.000614957	0.000657985
	73.22	0.000143872	-6.14433e-05	0.000228928		73.564	0.00088419	0.00014248	0.000637666		73.564	0.000299137	0.000866169	0.000374824		73.22	0.000806012	0.000651659	0.000393544		73.783	0.000832636	0.00129279	0.000660398		73.783	0.000730077	0.000639024	0.000683108
	73.311	0.000130953	-5.24881e-05	0.000215296		73.688	0.000864491	0.00014373	0.000661843		73.688	0.00028621	0.000854449	0.000357638		73.311	0.000830238	0.000618808	0.000356154		73.843	0.000824474	0.00128586	0.000668254		73.843	0.000736295	0.0006322	0.00069867
	73.398	0.000122702	-4.79473e-05	0.000204078		73.779	0.000848605	0.000145267	0.000684371		73.779	0.000277842	0.000846975	0.000344226		73.398	0.00085467	0.000588466	0.000323849		73.934	0.000813653	0.00130018	0.000657819		73.934	0.000753408	0.000646377	0.000707993
	73.522	0.000116108	-3.82212e-05	0.000182357		73.836	0.000838279	0.000146706	0.000700093		73.836	0.000272232	0.000845714	0.000335256		73.522	0.000887067	0.000546034	0.000279409		74.058	0.000801263	0.00128634	0.000670993		74.058	0.000761739	0.000627674	0.000739236
	73.643	0.000115292	-2.44977e-05	0.000154476		73.956	0.000814319	0.000152238	0.000739379		73.956	0.000265797	0.000835129	0.000319625		73.643	0.000914544	0.000506219	0.000239495		74.175	0.000794427	0.0012796	0.00067197		74.175	0.000767877	0.000610771	0.00075968
	73.734	0.000112031	-1.92386e-05	0.000134769		74.081	0.000789185	0.000157045	0.00077917		74.081	0.000253716	0.000849054	0.000301346		73.734	0.000937198	0.000476314	0.000208163		74.266	0.000793325	0.00127803	0.000664568		74.266	0.000771441	0.000595996	0.000767065
	73.824	0.000125692	3.14783e-06	0.000103575		74.172	0.000769361	0.000158636	0.00080525		74.172	0.000243141	0.000869922	0.000288781		73.824	0.00094415	0.000451857	0.00019325		74.36	0.000792607	0.00126636	0.000666587		74.36	0.000767882	0.000566395	0.000782259
	73.881	0.000128941	1.02552e-05	8.81402e-05		74.262	0.000748285	0.000158514	0.000827833		74.262	0.000232389	0.000896279	0.000278122		73.881	0.000952583	0.00043562	0.000180538		74.451	0.00079534	0.00126065	0.000660624		74.451	0.00076374	0.000537259	0.000786373
	74.002	0.000135892	2.44802e-05	5.63854e-05		74.353	0.000720296	0.000149415	0.000835265		74.353	0.00021169	0.000950432	0.000261454		74.002	0.000968643	0.000403003	0.000157487		74.538	0.000796549	0.00124688	0.000663774		74.538	0.000752718	0.000498358	0.000799469
	74.066	0.000151857	3.73051e-05	3.90755e-05		74.474	0.000691634	0.000148307	0.000858613		74.474	0.000202749	0.000985152	0.000257795		74.066	0.000963417	0.000389525	0.000159234		74.628	0.000796646	0.00122778	0.000670754		74.628	0.000735561	0.000451062	0.000819571
	74.217	0.000159138	5.14457e-05	6.4945e-06		74.564	0.000664833	0.000140025	0.0008602		74.564	0.000188451	0.00103189	0.000250588		74.217	0.000977945	0.00035327	0.000142187		74.783	0.000792481	0.00118091	0.000686544		74.783	0.00069227	0.000355891	0.000877655
	74.338	0.000190524	6.48541e-05	-7.24161e-06		74.715	0.000614827	0.000119043	0.000839759		74.715	0.000161372	0.00112114	0.000233999		74.338	0.000955301	0.000332623	0.00015614		74.87	0.00078989	0.00116061	0.000690711		74.87	0.000666606	0.000306608	0.000902247
	74.459	0.000230843	7.16428e-05	-9.7224e-10		74.836	0.000574897	9.9175e-05	0.000804454		74.836	0.000140891	0.00119269	0.000218467		74.459	0.0009148	0.000318265	0.000176641		74.93	0.000788968	0.00115992	0.00069488		74.93	0.000650831	0.000279163	0.000898751
	74.549	0.000236227	7.58654e-05	-9.73003e-06		74.957	0.000537499	8.29075e-05	0.00076466		74.957	0.000115439	0.00126637	0.000207706		74.549	0.000912538	0.000298879	0.000178624		75.081	0.000775264	0.00110735	0.000702401		75.081	0.000595058	0.000193712	0.00097243
	74.609	0.000249572	7.73168e-05	-6.14294e-06		75.017	0.000519355	7.30774e-05	0.00073612		75.017	0.000103713	0.00130175	0.000199354		74.609	0.000897458	0.000290145	0.000185754		75.202	0.00076098	0.00107226	0.000708014		75.202	0.000551845	0.000139015	0.00102047
	74.7	0.000279288	7.70997e-05	1.47279e-05		75.108	0.000491257	6.05474e-05	0.000692271		75.108	7.83751e-05	0.0013597	0.000187574		74.7	0.000862046	0.000283186	0.000198045		75.262	0.000752568	0.00105542	0.000711985		75.262	0.00053075	0.000114866	0.00104367
	74.851	0.000314072	7.77519e-05	3.41805e-05		75.198	0.000469646	4.51016e-05	0.000633699		75.198	6.4706e-05	0.00140531	0.000172763		74.851	0.000818059	0.000264185	0.000212566		75.387	0.000731897	0.00101316	0.000714459		75.387	0.000489735	7.56169e-05	0.00109777
	74.942	0.000345987	7.66739e-05	6.66068e-05		75.259	0.000454871	3.63077e-05	0.000594256		75.259	5.04894e-05	0.00143841	0.000163194		74.942	0.000780747	0.000262637	0.000217784		75.474	0.000715703	0.000985589	0.000723007		75.474	0.00046244	4.81919e-05	0.00113571
	75.032	0.000372383	7.70458e-05	9.00174e-05		75.349	0.000436578	2.37794e-05	0.000531521		75.349	3.17807e-05	0.00148273	0.000149243		75.032	0.000749237	0.000257442	0.000221493		75.565	0.000697658	0.000947908	0.000719004		75.565	0.00043955	3.39844e-05	0.00117645
	75.123	0.000399866	7.85858e-05	0.000115316		75.44	0.000420586	1.23632e-05	0.00046595		75.44	1.18165e-05	0.00152481	0.000135377		75.123	0.000717304	0.00025359	0.000223189		75.685	0.000673458	0.000893993	0.000705696		75.685	0.000416819	2.73134e-05	0.00122554
	75.213	0.000430384	8.25569e-05	0.000148389		75.561	0.000405872	-1.08093e-06	0.00037629		75.561	-9.66448e-06	0.00157233	0.000119384		75.213	0.00068536	0.000254833	0.000222494		75.78	0.000654532	0.000849183	0.000691069		75.78	0.000404434	2.71112e-05	0.00126171
	75.304	0.000459576	8.97799e-05	0.000179281		75.682	0.000391676	-1.27926e-05	0.000289591		75.682	-3.63279e-05	0.00161951	0.000102327		75.304	0.000655367	0.000255569	0.000222223		75.901	0.000631876	0.000789777	0.000661694		75.901	0.000396848	3.66112e-05	0.00130075
	75.455	0.000501341	0.000104428	0.000205057		75.803	0.00039422	-2.11736e-05	0.000206791		75.803	-3.36142e-05	0.00164414	9.8587e-05		75.455	0.000602857	0.000244466	0.000218117		76.021	0.000612889	0.000733896	0.000611644		76.021	0.000399654	6.58943e-05	0.00132114
	75.546	0.000530117	0.000120007	0.000227363		75.893	0.000394592	-2.65249e-05	0.000152287		75.893	-3.40028e-05	0.00166431	9.47804e-05		75.546	0.000569903	0.000242472	0.000213199		76.139	0.000594278	0.000675618	0.000576203		76.139	0.000402764	7.45971e-05	0.00135513
	75.633	0.000557339	0.000140405	0.000252441		76.014	0.000393244	-3.40033e-05	8.73944e-05		76.014	-3.26841e-05	0.00169463	8.7336e-05		75.633	0.000541258	0.000243089	0.00021168		76.199	0.000587816	0.00065595	0.000540353		76.199	0.000409945	9.93843e-05	0.00135232
	75.727	0.000582753	0.000166974	0.000278178		76.105	0.000393129	-3.96602e-05	4.65158e-05		76.105	-2.35469e-05	0.00171628	8.16606e-05		75.727	0.000514412	0.000243734	0.000216117		76.32	0.000573645	0.000608801	0.000489604		76.32	0.000420208	0.000123669	0.00136853
	75.787	0.000595649	0.000185621	0.000292629		76.222	0.000404584	-3.82819e-05	1.75568e-05		76.222	8.83363e-06	0.00171691	8.80992e-05		75.787	0.000499698	0.000243704	0.000222683		76.414	0.000563329	0.00056997	0.000455074		76.414	0.000427146	0.000137906	0.00138618
	75.909	0.000629388	0.00023106	0.000318598		76.316	0.00040797	-3.83567e-05	2.46543e-06		76.316	3.35584e-05	0.00172351	8.66863e-05		75.909	0.00046102	0.000243162	0.000226087		76.505	0.000555379	0.000545777	0.000417124		76.505	0.000435749	0.000162939	0.00139063
	75.999	0.000643668	0.000263604	0.000333659		76.407	0.000409301	-3.8395e-05	-4.80374e-06		76.407	5.98445e-05	0.00172997	8.26147e-05		75.999	0.000442647	0.000243434	0.000241322		76.592	0.000548497	0.000529735	0.000384245		76.592	0.000443396	0.000189525	0.00139141
	76.15	0.000682521	0.000328855	0.000356855		76.498	0.000409203	-4.01067e-05	-7.97815e-06		76.498	8.8511e-05	0.00173942	7.44514e-05		76.15	0.000401151	0.000245957	0.000257678		76.683	0.000541294	0.000515244	0.000355885		76.683	0.000449476	0.00021719	0.00139321
	76.237	0.000701322	0.000363058	0.000366294		76.615	0.000407837	-3.72423e-05	2.89947e-06		76.615	0.000126389	0.00173872	6.64374e-05		76.237	0.000382704	0.000249089	0.0002736		76.807	0.000530563	0.000492741	0.000325593		76.807	0.000453619	0.000254278	0.00140167
	76.362	0.000718786	0.000396995	0.000374154		76.709	0.000404544	-3.46188e-05	1.56581e-05		76.709	0.000155727	0.00173534	5.84941e-05		76.362	0.000368111	0.000257495	0.000301336		76.958	0.000518281	0.000501506	0.000305594		76.958	0.000456914	0.000308738	0.0013826
	76.452	0.00073758	0.000418894	0.000379286		76.86	0.000395271	-3.00962e-05	3.72413e-05		76.86	0.000198207	0.00172293	4.54166e-05		76.452	0.000355276	0.000265291	0.000319741		77.045	0.000510069	0.000512787	0.000304941		77.045	0.00045586	0.000338462	0.0013641
	76.573	0.000765823	0.000438871	0.00038562		76.921	0.000387238	-2.52668e-05	4.4951e-05		76.921	0.000211865	0.00170819	4.33215e-05		76.573	0.000338831	0.000278288	0.000345214		77.136	0.000499885	0.000508983	0.000301064		77.136	0.000451507	0.000365091	0.00135948
	76.664	0.000794416	0.000450807	0.000391965		77.011	0.000381404	-2.58015e-05	5.10337e-05		77.011	0.000233194	0.00170041	3.59204e-05		76.664	0.000322666	0.000289126	0.000368961		77.257	0.000486013	0.00049829	0.000289444		77.257	0.000442886	0.000397178	0.00136085
	76.724	0.000808027	0.000448674	0.000396182		77.132	0.000367768	-2.28959e-05	5.09937e-05		77.132	0.000256519	0.00167455	3.37738e-05		76.724	0.000316438	0.000297973	0.000381673		77.317	0.000477996	0.000505679	0.000295856		77.317	0.00043758	0.000412239	0.00134227
	76.875	0.000833753	0.000421103	0.000410359		77.219	0.000356339	-2.04399e-05	4.32773e-05		77.219	0.000271606	0.00164971	3.68057e-05		76.875	0.000304815	0.000322548	0.000403483		77.412	0.000465486	0.000508282	0.000296791		77.412	0.000427495	0.000432625	0.00132302
	76.936	0.000844378	0.000405362	0.000418747		77.314	0.000343694	-1.8647e-05	2.71106e-05		77.314	0.000287731	0.00161985	4.36505e-05		76.936	0.000298334	0.00033254	0.000412024		77.502	0.000453421	0.000510384	0.000296604		77.502	0.000416352	0.000448935	0.00130194
	77.023	0.000866097	0.000382987	0.000436337		77.465	0.00032027	-9.89724e-06	-1.19743e-05		77.465	0.00031472	0.00154111	7.08109e-05		77.023	0.000283958	0.000347634	0.000432183		77.654	0.000433228	0.000513799	0.000294497		77.654	0.000394889	0.000470977	0.00125943
	77.113	0.00087126	0.000344779	0.000453544		77.522	0.000313351	-1.06686e-05	-3.19743e-05		77.522	0.000325971	0.00152128	7.87526e-05		77.113	0.000274926	0.000361473	0.000436267		77.741	0.000422139	0.000515685	0.000292935		77.741	0.000381869	0.000481425	0.00123207
	77.208	0.00087501	0.00030083	0.000475919		77.616	0.000301058	-6.70888e-06	-6.49343e-05		77.616	0.000345835	0.00146363	0.000101293		77.208	0.000262607	0.000375372	0.000441841		77.865	0.000406841	0.000517169	0.0002974		77.865	0.000364396	0.000493285	0.00119266
	77.359	0.00087779	0.000224442	0.000525032		77.737	0.000285817	-5.40286e-06	-0.00011816		77.737	0.000375228	0.00139945	0.000129256		77.359	0.000239755	0.000398788	0.000454061		77.952	0.000399064	0.000520055	0.00029408		77.952	0.0003531	0.000503695	0.0011638
	77.446	0.00087014	0.000175335	0.000557372		77.827	0.000275385	-2.64413e-06	-0.000156834		77.827	0.000399027	0.00133811	0.000154387		77.446	0.000228135	0.000411405	0.000455603		78.043	0.000392608	0.000523484	0.00029296		78.043	0.000343496	0.00051546	0.00113383
	77.54	0.000849837	0.000118273	0.000586657		77.945	0.000260983	2.14724e-06	-0.000218335		77.945	0.000436523	0.00126112	0.000190354		77.54	0.000218245	0.000421286	0.000448497		78.164	0.000387066	0.000531144	0.000286805		78.164	0.000334488	0.000538096	0.00108985
	77.627	0.000821161	6.15795e-05	0.000599717		78.035	0.000253974	5.16505e-06	-0.000246435		78.035	0.000461068	0.00118183	0.000217265		77.627	0.000211134	0.000425204	0.000434636		78.285	0.000385406	0.000541014	0.000283689		78.285	0.000332714	0.000565407	0.00104569
	77.748	0.000780713	-1.64226e-05	0.000619452		78.16	0.000244924	9.85396e-06	-0.000287229		78.16	0.000498965	0.00107548	0.000255222		77.748	0.000204167	0.000431647	0.000415794		78.345	0.000386061	0.000547038	0.00028264		78.345	0.000334966	0.000580885	0.00102359
	77.812	0.000757974	-5.46831e-05	0.000636908		78.281	0.000236626	7.92767e-06	-0.000304836		78.281	0.000529398	0.000970782	0.000286055		77.812	0.00020293	0.000436487	0.000405401		78.466	0.000386279	0.000563162	0.000274355		78.466	0.000344984	0.000623728	0.000971542
	77.933	0.00071606	-0.000134346	0.000631264		78.372	0.000229498	2.5687e-06	-0.000306508		78.372	0.000549029	0.000898081	0.000306922		77.933	0.00020434	0.000438757	0.000380848		78.527	0.000388947	0.000572016	0.000274379		78.527	0.000354541	0.000643084	0.000948782
	78.02	0.000684695	-0.000185532	0.000634722		78.432	0.000228998	5.45968e-06	-0.000314352		78.432	0.000566876	0.000848046	0.000324869		78.02	0.000209894	0.000441916	0.000362432		78.651	0.000398609	0.000592887	0.000278536		78.651	0.000382456	0.000678659	0.000906781
	78.141	0.000640683	-0.000251292	0.000631834		78.519	0.000225259	1.96707e-06	-0.000308155		78.519	0.000585166	0.000783463	0.000345703		78.141	0.000223693	0.000444941	0.000334866		78.742	0.000407367	0.0006111	0.00028319		78.742	0.000409245	0.000702959	0.000877433
	78.292	0.000598505	-0.000326511	0.000605631		78.644	0.000222269	-2.90036e-06	-0.000287305		78.644	0.000608016	0.000699304	0.00037482		78.292	0.000249597	0.000448153	0.000304006		78.863	0.000419443	0.000638856	0.000292307		78.863	0.000451449	0.000732085	0.000839748
	78.413	0.000565711	-0.000374623	0.000577937		78.731	0.000224143	-2.6794e-06	-0.00026833		78.731	0.000622985	0.000641814	0.000394638		78.413	0.000277456	0.000449919	0.00028071		78.984	0.000433249	0.000669027	0.000308237		78.984	0.000499885	0.000748254	0.000808243
	78.478	0.000545357	-0.000395541	0.00055897		78.886	0.000221011	-1.56002e-05	-0.000202421		78.886	0.000632447	0.000585247	0.000425306		78.478	0.00029479	0.000449793	0.000267637		79.105	0.00044708	0.000698171	0.000331516		79.105	0.000552251	0.000742939	0.000786667
	78.538	0.00052995	-0.00041358	0.000536736		78.977	0.000222583	-2.06869e-05	-0.00015851		78.977	0.000633969	0.000563582	0.000442364		78.538	0.000311938	0.00045002	0.000257864		79.192	0.000452215	0.000722342	0.000353538		79.192	0.000587126	0.00074859	0.000762396
	78.629	0.000524359	-0.000438987	0.000501541		79.037	0.000224431	-2.01856e-05	-0.000130546		79.037	0.00063542	0.000541858	0.000452638		78.629	0.000339745	0.000454279	0.000253457		79.283	0.000457439	0.000739697	0.000380298		79.283	0.000624906	0.000723363	0.000754038
	78.75	0.000512773	-0.000462332	0.000450503		79.128	0.000226428	-2.53063e-05	-7.94862e-05		79.128	0.00063013	0.000538615	0.000467874		78.75	0.000380236	0.000459087	0.000250542		79.404	0.000462945	0.000770725	0.000430337		79.404	0.000667251	0.00070591	0.000726416
	78.84	0.000510554	-0.000468738	0.000415633		79.279	0.000231106	-3.4157e-05	7.81391e-06		79.279	0.000613502	0.00055865	0.000490494		78.84	0.000412522	0.000464474	0.000256198		79.464	0.000461475	0.00077587	0.000454125		79.464	0.000687171	0.000676	0.000725655
	78.931	0.000503714	-0.000473549	0.000376813		79.4	0.000240198	-4.4312e-05	7.27898e-05		79.4	0.000592683	0.000607868	0.00050462		78.931	0.000444716	0.000468825	0.000262115		79.555	0.000458821	0.000784678	0.000497185		79.555	0.000711943	0.000633609	0.000719605
	79.052	0.000494334	-0.000474436	0.000325903		79.487	0.000242437	-5.0972e-05	0.000117287		79.487	0.000577922	0.000637397	0.000513402		79.052	0.000485765	0.000474407	0.000273757		79.646	0.000452413	0.000786666	0.000543261		79.646	0.000730559	0.000583505	0.000716913
	79.143	0.000484743	-0.000479452	0.000285197		79.548	0.000239254	-5.5575e-05	0.000149445		79.548	0.000568386	0.000651664	0.000519628		79.143	0.00051339	0.000477768	0.000282598		79.74	0.00044262	0.000782293	0.000593549		79.74	0.000742828	0.000526377	0.000716586
	79.234	0.000477212	-0.000473682	0.000251739		79.669	0.000238541	-6.95828e-05	0.000201259		79.669	0.000546718	0.000701785	0.000528307		79.234	0.000538097	0.000480799	0.000293949		79.888	0.000418106	0.00075746	0.000672506		79.888	0.000745818	0.000428883	0.000721475
	79.324	0.000468984	-0.000465079	0.000221587		79.763	0.000237807	-8.35548e-05	0.000232153		79.763	0.000530082	0.000744988	0.00053301		79.324	0.000558099	0.00048247	0.000304406		80.013	0.00040128	0.000736596	0.000745877		80.013	0.000740414	0.000341123	0.000730681
	79.445	0.000456234	-0.000463449	0.000182987		79.854	0.000239126	-0.000100215	0.000249011		79.854	0.000514288	0.000793007	0.000535684		79.445	0.000576963	0.000483426	0.000314206		80.134	0.000381491	0.000706571	0.000814957		80.134	0.000726168	0.000252521	0.000746854
	79.566	0.00044412	-0.000444124	0.000154643		79.914	0.000230514	-0.000110704	0.000268188		79.914	0.000506177	0.000807052	0.000539014		79.566	0.000586386	0.000480559	0.000320805		80.224	0.000363164	0.000675784	0.000860255		80.224	0.000709067	0.00019041	0.000759797
	79.687	0.000430963	-0.000407215	0.000131694		80.065	0.000221173	-0.000143587	0.000276076		80.065	0.000484783	0.000868542	0.000543341		79.687	0.000584976	0.000471533	0.000323065		80.281	0.000351441	0.00065438	0.000886425		80.281	0.00069642	0.00015304	0.000768143
	79.748	0.000424663	-0.000393827	0.000121009		80.186	0.00020581	-0.000171283	0.000282141		80.186	0.000470119	0.000897674	0.000547481		79.748	0.000581428	0.000466667	0.000321344		80.406	0.000326735	0.000602133	0.000927011		80.406	0.000662271	8.33423e-05	0.000779918
	79.869	0.000415004	-0.000379548	0.000103619		80.277	0.000194418	-0.000192605	0.000274304		80.277	0.00045895	0.000920174	0.000550547		79.869	0.000571753	0.000458829	0.00031205		80.497	0.000313266	0.000567208	0.000964074		80.497	0.000642617	2.73018e-05	0.000798094
	79.929	0.000407386	-0.000341731	9.18208e-05		80.368	0.000182033	-0.000213219	0.000261129		80.368	0.000447285	0.000939512	0.000553923		79.929	0.00055981	0.000443908	0.000309148		80.584	0.000304745	0.000532353	0.000972538		80.584	0.000617725	-9.97291e-06	0.000801764
	80.05	0.000400388	-0.000316234	7.44658e-05		80.459	0.000165523	-0.000229709	0.000240839		80.459	0.000433417	0.000956508	0.000557285		80.05	0.000542356	0.000427323	0.000294616		80.705	0.000297747	0.000485267	0.000989226		80.705	0.000591652	-6.50017e-05	0.000816062
	80.141	0.000397941	-0.0002993	6.1784e-05		80.61	0.000140455	-0.00025345	0.000205057		80.61	0.000406681	0.00097877	0.000563443		80.141	0.000528911	0.000413514	0.000281746		80.795	0.000298863	0.000452401	0.000986695		80.795	0.000574311	-9.83362e-05	0.000822594
	80.262	0.000398703	-0.000279886	4.48715e-05		80.731	0.000120823	-0.000266025	0.000173978		80.731	0.000380191	0.000994639	0.000569236		80.262	0.000511825	0.000393164	0.000263755		80.947	0.00030791	0.000396531	0.00096855		80.947	0.000554587	-0.000147568	0.000833308
	80.356	0.000403483	-0.000274071	3.34063e-05		80.822	0.000107121	-0.000271543	0.000151533		80.822	0.00035728	0.00100651	0.000574423		80.356	0.000502884	0.000383075	0.000249403		81.041	0.000321628	0.00036773	0.000937629		81.041	0.000546458	-0.000168514	0.000835204
	80.444	0.000407914	-0.000257784	1.90476e-05		80.913	9.35311e-05	-0.000272015	0.000131937		80.913	0.000331224	0.00101816	0.000579982		80.444	0.00049018	0.000359098	0.000239847		81.132	0.000343432	0.000351275	0.00088712		81.132	0.000539451	-0.00017485	0.000832641
	80.534	0.000414959	-0.000247421	6.0439e-06		80.973	8.47955e-05	-0.000269391	0.000121497		80.973	0.000312346	0.00102586	0.000583811		80.534	0.000478863	0.000332543	0.000232747		81.253	0.000367996	0.000320877	0.000824012		81.253	0.000540287	-0.000188071	0.00083318
	80.655	0.000425566	-0.000235686	-1.15923e-05		81.094	7.40051e-05	-0.000268849	0.000105505		81.094	0.000276087	0.00104912	0.00059501		80.655	0.000468762	0.000302201	0.000228604		81.374	0.000399288	0.000306179	0.000737458		81.374	0.000542604	-0.000180745	0.000830253
	80.746	0.000433787	-0.000227936	-2.36083e-05		81.155	6.375e-05	-0.000253488	0.000105374		81.155	0.000250772	0.00105417	0.000597668		80.746	0.000461769	0.000273369	0.000231234		81.431	0.000416794	0.000309955	0.00068261		81.431	0.000538915	-0.000151733	0.000828958
	80.837	0.000441177	-0.000219447	-3.47986e-05		81.276	5.60945e-05	-0.000243463	0.000109274		81.276	0.000210092	0.00108393	0.000608986		80.837	0.000456458	0.00024254	0.000238918		81.522	0.000437452	0.000301766	0.000614675		81.522	0.000545682	-0.000144018	0.000827789
	81.018	0.000451358	-0.000206758	-4.98792e-05		81.397	4.90207e-05	-0.000219287	0.000130907		81.397	0.000163844	0.00111266	0.000617296		81.018	0.000451167	0.000173226	0.000268012		81.616	0.000458068	0.000302886	0.000532291		81.616	0.000546143	-0.000104742	0.000828837
	81.109	0.000452006	-0.000199568	-5.48476e-05		81.518	4.70768e-05	-0.000184476	0.000168743		81.518	0.00011531	0.00113856	0.000622722		81.109	0.000452249	0.000137019	0.000289185		81.707	0.00047569	0.000304201	0.000462021		81.707	0.000553155	-8.84634e-05	0.000828046
	81.204	0.000450672	-0.00017524	-6.47312e-05		81.609	4.97395e-05	-0.000161498	0.000203796		81.609	8.15146e-05	0.00116527	0.0006249		81.204	0.000457045	0.000103541	0.000314678		81.825	0.000492243	0.000308672	0.000366468		81.825	0.000552443	-3.35242e-05	0.000832466
	81.325	0.000446067	-0.000137757	-7.63843e-05		81.73	5.70669e-05	-0.000131726	0.000257298		81.73	3.88813e-05	0.00120675	0.000623253		81.325	0.000468241	6.17438e-05	0.00035035		81.915	0.000502726	0.000315322	0.000304336		81.915	0.000555125	-8.39499e-06	0.000832669
	81.412	0.000442174	-0.000103906	-8.52144e-05		81.79	6.27763e-05	-0.000116065	0.000285845		81.79	1.89125e-05	0.0012261	0.000619992		81.412	0.00048014	3.36316e-05	0.000376464		82.04	0.000508877	0.000320141	0.000224207		82.04	0.000549449	4.59141e-05	0.00083751
	81.473	0.000438115	-8.24978e-05	-9.04429e-05		81.911	7.64814e-05	-8.66398e-05	0.000343642		81.911	-1.83906e-05	0.00126758	0.000608152		81.473	0.000489818	1.40919e-05	0.000394613		82.192	0.000507055	0.000322207	0.000147194		82.192	0.000536826	0.000103748	0.000839114
	81.533	0.000429263	-7.07922e-05	-9.42648e-05		82.002	8.13379e-05	-6.68699e-05	0.000384234		82.002	-5.08701e-05	0.00132174	0.000596232		81.533	0.000499896	-5.8489e-06	0.000413042		82.279	0.000500639	0.000318163	0.000111022		82.279	0.000524914	0.000135349	0.000837221
	81.654	0.000415774	-2.72901e-05	-0.000107962		82.093	9.82719e-05	-4.68733e-05	0.000422048		82.093	-7.0631e-05	0.00133751	0.00057866		81.654	0.000524713	-4.01054e-05	0.000445682		82.373	0.000489066	0.00030773	8.30638e-05		82.373	0.00050835	0.000171708	0.000840672
	81.775	0.000400278	1.85272e-05	-0.00012543		82.184	0.000112879	-3.07759e-05	0.000453211		82.184	-8.99188e-05	0.00135975	0.000558411		81.775	0.000552486	-7.08952e-05	0.000472539		82.43	0.000480368	0.000299859	6.87219e-05		82.43	0.000497184	0.000189944	0.000839305
	81.896	0.000375722	5.66259e-05	-0.000149663		82.335	0.000138042	-1.4424e-05	0.000488284		82.335	-0.000111743	0.0013819	0.000518179		81.896	0.000583035	-9.77552e-05	0.000491737		82.525	0.000463347	0.000286076	5.91812e-05		82.525	0.000479872	0.000215044	0.000837974
	81.987	0.000358596	8.9617e-05	-0.000169676		82.426	0.000149777	-3.01858e-06	0.000497263		82.426	-0.000128339	0.00139804	0.000496241		81.987	0.00060525	-0.000116669	0.00050038		82.646	0.00043756	0.00026598	5.6429e-05		82.646	0.000457976	0.000239166	0.000827948
	82.078	0.000343776	0.000127399	-0.000187954		82.517	0.000166167	-1.9911e-05	0.000501295		82.517	-0.000115593	0.00137458	0.000457669		82.078	0.000623606	-0.000137521	0.000506033		82.767	0.000407996	0.000237188	4.36e-05		82.767	0.000427174	0.00026376	0.000811668
	82.169	0.000320616	0.000156537	-0.000210916		82.608	0.000174995	-1.70412e-05	0.000495715		82.608	-0.000124004	0.00137356	0.00043338		82.169	0.000642493	-0.000155263	0.00050557		82.888	0.000377522	0.000207479	3.59099e-05		82.888	0.000396052	0.000285446	0.000793085
	82.26	0.000294133	0.000182975	-0.0002348		82.699	0.000182541	-3.75474e-05	0.000484252		82.699	-0.000113829	0.00134935	0.000396268		82.26	0.000659189	-0.000171836	0.000500249		83.005	0.000350453	0.000180205	2.97536e-05		83.005	0.00036669	0.000306206	0.00077377
	82.35	0.000264753	0.000205892	-0.000258535		82.82	0.000186102	-5.83466e-05	0.000459955		82.82	-0.00010786	0.00131734	0.000352583		82.35	0.000673045	-0.000186759	0.000490378		83.066	0.000338362	0.000175462	4.50067e-05		83.066	0.000371904	0.000311811	0.000754966
	82.441	0.000231948	0.000224723	-0.000282037		82.937	0.00018322	-8.18705e-05	0.000429423		82.937	-0.000101889	0.0012768	0.000308497		82.441	0.000684362	-0.000199113	0.00047544		83.161	0.000322704	0.000157261	3.75164e-05		83.161	0.00035285	0.000331731	0.00073739
	82.562	0.000184331	0.000239678	-0.000311397		83.062	0.000170765	-0.000128092	0.000388853		83.062	-9.2961e-05	0.00122701	0.000247662		82.562	0.000697535	-0.000203339	0.00044378		83.248	0.000313027	0.000146226	3.45168e-05		83.248	0.000345803	0.00035094	0.000717835
	82.653	0.000148086	0.000249068	-0.000327933		83.153	0.000159509	-0.000143424	0.000360106		83.153	-9.35609e-05	0.00118272	0.000211287		82.653	0.000698704	-0.000209772	0.000421637		83.373	0.000305365	0.000140159	3.67592e-05		83.373	0.000364101	0.000381119	0.000678052
	82.744	0.000111161	0.00025223	-0.000340982		83.244	0.000143984	-0.000162361	0.000330796		83.244	-9.45695e-05	0.0011317	0.000170129		82.744	0.000696429	-0.000210951	0.000396146		83.463	0.000308044	0.000134622	2.15233e-05		83.463	0.000357781	0.00041149	0.000661759
	82.865	6.21255e-05	0.000246766	-0.000354417		83.335	0.000123969	-0.000192493	0.000298514		83.335	-9.8958e-05	0.00108479	0.000120616		82.865	0.00068596	-0.000214471	0.000363727		83.524	0.000313967	0.00013341	8.77818e-06		83.524	0.000354198	0.000435262	0.000651769
	82.986	1.85648e-05	0.00023083	-0.00035284		83.425	0.000101724	-0.000221968	0.000266708		83.425	-0.000107722	0.00103843	6.93803e-05		82.986	0.00067074	-0.000194099	0.000323623		83.645	0.000326178	0.000137898	-9.75786e-06		83.645	0.000370915	0.000483728	0.000620798
	83.107	-1.96737e-05	0.000203455	-0.000343455		83.543	7.18586e-05	-0.000265474	0.000221183		83.543	-0.000129698	0.000991927	-4.19223e-06		83.107	0.000647871	-0.000174975	0.000288743		83.797	0.000358203	0.00015201	-5.3207e-05		83.797	0.000381653	0.000562204	0.000592345
	83.198	-4.3221e-05	0.000176076	-0.000329065		83.634	4.86686e-05	-0.000291872	0.000190733		83.634	-0.000148043	0.000950176	-5.89908e-05		83.198	0.000626824	-0.000156994	0.000265057		83.888	0.000372762	0.000162463	-7.33725e-05		83.888	0.000391386	0.000606315	0.00057107
	83.259	-5.85448e-05	0.000146412	-0.00033324		83.728	2.5888e-05	-0.000317645	0.000161543		83.728	-0.000169182	0.000909492	-0.000115685		83.259	0.00062074	-0.000158574	0.000247654		83.978	0.000390218	0.000175445	-9.87884e-05		83.978	0.0003968	0.000653695	0.000553087
	83.35	-7.37638e-05	0.000110605	-0.000309656		83.819	3.79229e-06	-0.000339362	0.000141678		83.819	-0.000187498	0.000863961	-0.000167289		83.35	0.000597879	-0.000135252	0.000227508		84.069	0.000406911	0.000189866	-0.000125732		84.069	0.000399248	0.000701296	0.00053628
	83.471	-8.45732e-05	6.29127e-05	-0.000259963		83.971	-1.94912e-05	-0.00037819	0.000101748		83.971	-0.000225565	0.000820997	-0.000255386		83.471	0.000556705	-9.82519e-05	0.000212713		84.19	0.00042058	0.000205641	-0.000154932		84.19	0.000383499	0.000752095	0.000515138
	83.592	-8.44054e-05	1.16413e-05	-0.000201504		84.062	-2.41177e-05	-0.000401527	6.82192e-05		84.062	-0.000248805	0.000814394	-0.000307846		83.592	0.000510345	-6.48364e-05	0.00021034		84.281	0.000432373	0.000221444	-0.00018397		84.281	0.00038474	0.000795985	0.000502789
	83.683	-8.41398e-05	-3.37216e-05	-0.000169645		84.153	-2.69561e-05	-0.000421449	5.42075e-05		84.153	-0.000265777	0.000796508	-0.00035304		83.683	0.000490393	-4.63152e-05	0.000206852		84.372	0.000438072	0.000235083	-0.000208759		84.372	0.000382367	0.000832785	0.000492311
	83.774	-7.13117e-05	-7.19487e-05	-0.000117615		84.243	-2.22735e-05	-0.000443616	1.94985e-05		84.243	-0.000280463	0.000800284	-0.00039766		83.774	0.000450711	-2.58054e-05	0.000219683		84.52	0.000426645	0.000237526	-0.000231418		84.52	0.000315219	0.000841281	0.000474868
	83.834	-5.98192e-05	-9.73976e-05	-8.40947e-05		84.334	-1.22631e-05	-0.000464281	2.90671e-06		84.334	-0.000292209	0.000799435	-0.000439122		83.834	0.000425001	-1.48919e-05	0.000230652		84.645	0.000412511	0.000242114	-0.000249187		84.645	0.000291492	0.000854518	0.000466711
	83.956	-4.02176e-05	-0.000149728	-2.7534e-05		84.455	4.56602e-06	-0.00049576	-4.50425e-05		84.455	-0.000298309	0.00081697	-0.000486937		83.956	0.000388349	4.54735e-06	0.000251177		84.736	0.000393871	0.000237569	-0.000255671		84.736	0.000256357	0.000841177	0.000462268
	84.077	-2.58846e-05	-0.000195847	2.17454e-05		84.577	2.82589e-05	-0.000529343	-8.61127e-05		84.577	-0.00029962	0.000839992	-0.00053048		84.077	0.000365104	2.49482e-05	0.00027401		84.827	0.000370586	0.000229887	-0.000257356		84.827	0.000219604	0.00081718	0.000460114
	84.198	-1.1302e-05	-0.000233741	7.00784e-05		84.694	5.43991e-05	-0.000565486	-0.000127584		84.694	-0.000296307	0.000869402	-0.000568522		84.198	0.000342219	4.49466e-05	0.000302813		84.914	0.000344139	0.000220778	-0.000249935		84.914	0.000190565	0.000794635	0.000458113
	84.289	1.33456e-05	-0.000264441	0.000106549		84.785	7.95543e-05	-0.000598876	-0.000158303		84.785	-0.000292271	0.000896373	-0.000602631		84.289	0.000310567	4.8348e-05	0.000328384		84.978	0.000324709	0.000212291	-0.000253624		84.978	0.000149029	0.000742088	0.000466268
	84.414	2.31437e-05	-0.000291739	0.000146261		84.88	8.9261e-05	-0.000629438	-0.000201521		84.88	-0.000282349	0.000925486	-0.000611449		84.414	0.000289418	6.67024e-05	0.000357816		85.099	0.000283569	0.00019824	-0.000235324		85.099	0.000101622	0.000676815	0.00047508
	84.44	2.71726e-05	-0.000298223	0.000153675		85.001	0.000105714	-0.000674461	-0.000247528		85.001	-0.000270854	0.000964809	-0.000629827		84.44	0.000282914	6.81133e-05	0.000363628		85.221	0.000238064	0.000182592	-0.000200268		85.221	5.62449e-05	0.000609789	0.000480857
	84.561	4.97185e-05	-0.000333452	0.000180152		85.031	0.000107524	-0.000684411	-0.000257963		85.031	-0.000268155	0.000974875	-0.000630361		84.561	0.000250448	6.40168e-05	0.000385687		85.281	0.000214279	0.000174028	-0.000176893		85.281	3.32983e-05	0.00057623	0.000480702
	84.682	5.2647e-05	-0.000351817	0.000201294		85.122	0.000113725	-0.000719363	-0.000288666		85.122	-0.000258838	0.00100491	-0.000637798		84.682	0.000227315	7.38407e-05	0.000399134		85.402	0.000177401	0.000171179	-0.000139643		85.402	-9.7311e-06	0.000483104	0.000506217
	84.773	5.68525e-05	-0.000370658	0.000208467		85.213	0.000114086	-0.000752884	-0.000315284		85.213	-0.000249588	0.00103512	-0.000638758		84.773	0.00020834	7.08086e-05	0.000401372		85.49	0.000155702	0.00017693	-0.000107559		85.49	-3.47726e-05	0.000417104	0.000531157
	84.864	5.43154e-05	-0.000379678	0.000215597		85.395	9.97948e-05	-0.000827886	-0.000368134		85.395	-0.000226384	0.0010918	-0.000641447		84.864	0.00018801	7.60506e-05	0.00039801		85.641	0.000123985	0.000195306	-3.886e-05		85.641	-6.93931e-05	0.000317254	0.000570154
	84.986	5.02339e-05	-0.00039955	0.000213		85.455	8.76119e-05	-0.000833066	-0.000364906		85.455	-0.0002245	0.00111685	-0.000620035		84.986	0.000163357	6.96205e-05	0.00038141		85.736	0.000105017	0.000207268	9.72075e-06		85.736	-8.97285e-05	0.000259065	0.00058529
	85.046	4.44103e-05	-0.000412928	0.000203517		85.607	5.14503e-05	-0.000869552	-0.000379392		85.607	-0.000209383	0.00117189	-0.000594772		85.046	0.000156998	5.782e-05	0.000367344		85.823	8.85812e-05	0.000216932	5.35694e-05		85.823	-0.000109265	0.000203081	0.000591273
	85.167	2.5063e-05	-0.000427342	0.000184406		85.668	3.3507e-05	-0.000890613	-0.000396024		85.668	-0.000202548	0.00119142	-0.000592195		85.167	0.000142981	4.14431e-05	0.00033179		85.918	7.74836e-05	0.000234303	9.86696e-05		85.918	-0.000126288	0.000143474	0.000602207
	85.258	5.49905e-06	-0.000430793	0.000167508		85.789	-6.35147e-06	-0.000892444	-0.000383087		85.789	-0.000193419	0.00124354	-0.000557146		85.258	0.000133576	2.97825e-05	0.000299322		86.009	7.22248e-05	0.00025502	0.000137884		86.009	-0.000140046	8.86028e-05	0.000613897
	85.349	-1.15664e-05	-0.000430195	0.000155921		85.91	-5.05212e-05	-0.000895519	-0.000383959		85.91	-0.000185531	0.00129349	-0.00053219		85.349	0.000118536	2.46147e-05	0.000265392		86.13	7.50526e-05	0.00029825	0.000193449		86.13	-0.000143269	4.40294e-05	0.000647333
	85.47	-3.39124e-05	-0.000425291	0.000140547		85.971	-7.46729e-05	-0.000901054	-0.000398597		85.971	-0.000185906	0.00131729	-0.000525965		85.47	9.8275e-05	1.70774e-05	0.000217339		86.251	8.37275e-05	0.000344897	0.000244003		86.251	-0.000140661	1.55369e-05	0.000679941
	85.622	-4.93186e-05	-0.000424353	0.000134384		86.092	-0.000122899	-0.000890801	-0.000410513		86.092	-0.000190222	0.00136911	-0.000503905		85.622	6.23737e-05	1.29235e-05	0.000158372		86.342	9.35854e-05	0.000378447	0.000272858		86.342	-0.000140757	-3.06261e-06	0.000700871
	85.709	-5.74427e-05	-0.000420347	0.000130293		86.183	-0.000152856	-0.000850469	-0.000371317		86.183	-0.000182596	0.00141046	-0.000473633		85.709	4.34974e-05	6.68834e-06	0.000127058		86.459	0.000110245	0.000420342	0.00029691		86.459	-0.000145582	-2.12359e-05	0.000727445
	85.807	-6.51922e-05	-0.000411529	0.000125618		86.274	-0.000186168	-0.000826533	-0.000376426		86.274	-0.000192934	0.00144913	-0.000457123		85.807	2.34959e-05	-2.69974e-06	9.68853e-05		86.554	0.000128471	0.000456884	0.000311696		86.554	-0.000146443	-2.00529e-05	0.000753165
	85.898	-6.22391e-05	-0.000416753	0.00013458		86.395	-0.00022337	-0.000776059	-0.000363726		86.395	-0.000207041	0.00149972	-0.000432117		85.898	-5.74773e-06	-1.02434e-05	7.46574e-05		86.642	0.000156157	0.000496008	0.000329606		86.642	-0.000130575	4.20406e-06	0.000779252
	85.925	-6.69638e-05	-0.000405255	0.00012774		86.486	-0.000241839	-0.000725057	-0.000336774		86.486	-0.000215455	0.00153446	-0.00041857		85.925	-5.37665e-06	-1.45116e-05	7.02207e-05		86.702	0.000168083	0.000515392	0.000326019		86.702	-0.00014175	4.77598e-06	0.000795859
	86.077	-5.41423e-05	-0.000419755	0.000152686		86.638	-0.000268597	-0.000640304	-0.000305009		86.638	-0.000244337	0.00159323	-0.000398255		86.077	-6.06468e-05	-3.50491e-05	5.3454e-05		86.793	0.000192791	0.000547283	0.000321194		86.793	-0.000150425	2.02728e-05	0.000823844
	86.171	-5.15506e-05	-0.000408127	0.000153803		86.729	-0.000278671	-0.000585937	-0.000281137		86.729	-0.000263836	0.00162756	-0.000388843		86.171	-7.78257e-05	-4.79858e-05	5.64723e-05		86.918	0.000233884	0.00058987	0.000308925		86.918	-0.000160091	4.95445e-05	0.000864032
	86.258	-4.38729e-05	-0.000407709	0.00016276		86.82	-0.000284908	-0.000530594	-0.000254212		86.82	-0.000283843	0.00166148	-0.000380677		86.258	-9.95423e-05	-6.0903e-05	6.68231e-05		87.039	0.000284282	0.000626649	0.000291292		87.039	-0.000162346	7.89899e-05	0.000898079
	86.349	-3.73451e-05	-0.000401219	0.000164468		86.88	-0.000286423	-0.000494294	-0.000234599		86.88	-0.000296644	0.00168304	-0.000377722		86.349	-0.000108661	-6.57688e-05	8.77176e-05		87.157	0.000333048	0.000655127	0.000265352		87.157	-0.000168564	9.83914e-05	0.000929873
	86.44	-2.36745e-05	-0.000414503	0.000182383		87.002	-0.000288224	-0.000420206	-0.000191374		87.002	-0.000320042	0.00172894	-0.000361508		86.44	-0.00013728	-8.26881e-05	0.000110516		87.252	0.00036352	0.000676807	0.000242939		87.252	-0.000186	0.000103244	0.000965602
	86.561	-7.10946e-06	-0.000430995	0.000199399		87.062	-0.00028333	-0.000389568	-0.000171068		87.062	-0.00033097	0.00174607	-0.000370161		86.561	-0.000163268	-9.86847e-05	0.000150165		87.373	0.000403678	0.000698028	0.000212943		87.373	-0.000198695	0.000100177	0.00100327
	86.683	1.09559e-05	-0.000452267	0.000215063		87.183	-0.000276938	-0.000323825	-0.000124441		87.183	-0.000345897	0.00178685	-0.000358548		86.683	-0.000190107	-0.000123868	0.000194922		87.494	0.000435678	0.000719796	0.000190542		87.494	-0.000214915	8.13734e-05	0.00104876
	86.838	3.03044e-05	-0.000484928	0.000223063		87.305	-0.000266028	-0.000270445	-8.27371e-05		87.305	-0.000355202	0.00182034	-0.000356454		86.838	-0.000207065	-0.000145013	0.000252949		87.585	0.000455402	0.000726877	0.000165636		87.585	-0.000212917	6.70918e-05	0.00106557
	86.925	3.7602e-05	-0.000509643	0.000225505		87.396	-0.000257174	-0.000239468	-5.67481e-05		87.396	-0.000357953	0.00184059	-0.000355711		86.925	-0.000211038	-0.000146537	0.000280788		87.673	0.000470272	0.000743143	0.000160362		87.673	-0.000218841	3.96623e-05	0.00109968
	87.047	4.70694e-05	-0.000542196	0.000219363		87.547	-0.000243541	-0.000211874	-3.29151e-05		87.547	-0.000356972	0.00186091	-0.000357313		87.047	-0.000212614	-0.00016082	0.00031419		87.767	0.000479172	0.000753523	0.000147373		87.767	-0.000212988	1.50455e-05	0.0011201
	87.168	5.33123e-05	-0.000571554	0.000198358		87.669	-0.000234348	-0.000196148	-1.5704e-05		87.669	-0.000347326	0.00187238	-0.000347834		87.168	-0.000203136	-0.000182001	0.000338499		87.858	0.000482122	0.000764226	0.000138926		87.858	-0.000202614	-8.72371e-06	0.0011368
	87.229	5.36723e-05	-0.000586995	0.00018639		87.729	-0.000229888	-0.000183387	2.0774e-06		87.729	-0.00033772	0.00188085	-0.000336533		87.229	-0.00019586	-0.000189032	0.000344953		87.919	0.000483932	0.00077502	0.000142449		87.919	-0.000193366	-2.85461e-05	0.00115207
	87.354	4.93343e-05	-0.000618955	0.00016769		87.82	-0.000225528	-0.000182447	8.36526e-06		87.82	-0.000326085	0.00188279	-0.000326488		87.354	-0.000181289	-0.000194292	0.000344597		88.04	0.000469766	0.000784141	0.000123227		88.04	-0.000167255	-3.93231e-05	0.00114767
	87.441	4.26643e-05	-0.000633073	0.000136191		87.942	-0.000222778	-0.00018806	1.27099e-05		87.942	-0.000307582	0.00188091	-0.000309925		87.441	-0.000157951	-0.000208374	0.000338732		88.158	0.000458119	0.000802302	0.000127198		88.158	-0.000134701	-5.38673e-05	0.00115046
	87.502	3.81415e-05	-0.000645603	0.000133953		88.033	-0.000222996	-0.000189586	2.53446e-05		88.033	-0.000290837	0.00188255	-0.000293048		87.502	-0.000151206	-0.000206074	0.000327607		88.249	0.000450041	0.000818875	0.000137192		88.249	-0.000101345	-6.13237e-05	0.00115127
	87.623	2.46017e-05	-0.000658494	0.000107529		88.127	-0.000227193	-0.000219845	-8.10257e-06		88.127	-0.000275955	0.00185854	-0.000285161		87.623	-0.000120578	-0.000213104	0.0003004		88.374	0.000428847	0.000834574	0.000141814		88.374	-6.25236e-05	-5.21898e-05	0.00112226
	87.683	8.91116e-06	-0.000657344	7.42767e-05		88.215	-0.000232149	-0.000232614	-1.0715e-05		88.215	-0.000257823	0.0018489	-0.00026999		87.683	-9.29778e-05	-0.000221228	0.000283037		88.525	0.000417339	0.00086171	0.000167025		88.525	7.39174e-06	-4.07751e-05	0.00109922
	87.805	-5.37541e-06	-0.000657651	6.63814e-05		88.306	-0.000239288	-0.000248137	-1.60221e-05		88.306	-0.000238057	0.00183538	-0.000254467		87.805	-6.21064e-05	-0.000218537	0.000241747		88.708	0.000410841	0.000893044	0.000199746		88.708	9.98744e-05	-8.24976e-06	0.00105437
	87.865	-5.59038e-06	-0.00065527	7.44869e-05		88.393	-0.000247506	-0.000263845	-2.19777e-05		88.393	-0.000218129	0.00181954	-0.000239617		87.865	-4.84029e-05	-0.000215789	0.000221052		88.738	0.000415045	0.000901317	0.000204899		88.738	0.000122908	4.40938e-06	0.00105134
	87.957	-8.13446e-06	-0.000644855	8.1885e-05		88.545	-0.000263866	-0.000288244	-2.67727e-05		88.545	-0.000183657	0.00178946	-0.000214816		87.957	-2.12446e-05	-0.000212158	0.000188483		88.829	0.000412694	0.00091383	0.000221969		88.829	0.000161711	2.38341e-05	0.00101748
	88.074	-2.45363e-05	-0.000620485	7.86572e-05		88.609	-0.000272406	-0.000292506	-1.89061e-05		88.609	-0.000175268	0.00178282	-0.0002098		88.074	1.90573e-05	-0.000203782	0.000143908		88.92	0.000398816	0.00091638	0.000240408		88.92	0.000180864	2.31006e-05	0.000968803
	88.229	-3.73566e-05	-0.00057737	9.70482e-05		88.734	-0.000284986	-0.000309687	-2.23968e-05		88.734	-0.000148809	0.00174991	-0.000195036		88.229	6.74103e-05	-0.000184473	9.08457e-05		89.011	0.000396793	0.000926659	0.000255826		89.011	0.000214524	4.09898e-05	0.000930778
	88.351	-3.91183e-05	-0.000536711	0.000126876		88.882	-0.000294628	-0.000325691	-2.23638e-05		88.882	-0.000117064	0.00170401	-0.000179463		88.351	0.000101341	-0.000164945	5.78966e-05		89.098	0.000389968	0.0009324	0.000267654		89.098	0.000238329	5.13071e-05	0.00088979
	88.442	-3.8911e-05	-0.000503317	0.000154034		88.946	-0.000298877	-0.000328009	-2.08871e-05		88.946	-0.000111714	0.00168795	-0.000186032		88.442	0.000123212	-0.000147864	3.86603e-05		89.163	0.000400002	0.000945415	0.000275312		89.163	0.000265362	8.43805e-05	0.000865183
	88.563	-4.06488e-05	-0.000457659	0.000194055		89.034	-0.000296262	-0.000335982	-1.50331e-05		89.034	-8.52706e-05	0.00165059	-0.000168782		88.563	0.000144404	-0.000119626	1.93664e-05		89.314	0.000389431	0.000952195	0.000280343		89.314	0.000294293	0.000110596	0.000791607
	88.593	-4.37042e-05	-0.000447569	0.000204311		89.125	-0.000292645	-0.000339746	-8.32413e-06		89.125	-6.63553e-05	0.00161547	-0.000166318		88.593	0.000146182	-0.000109123	1.50875e-05		89.405	0.000385576	0.000955445	0.000275322		89.405	0.000308407	0.000133297	0.000748404
	88.715	-3.11282e-05	-0.000402972	0.000257701		89.276	-0.000276994	-0.000342996	1.6428e-05		89.276	-2.72326e-05	0.00154723	-0.000153908		88.715	0.000160114	-8.25372e-05	1.00132e-05		89.497	0.000385993	0.00095713	0.00026355		89.497	0.000317176	0.000162427	0.000700835
	88.806	-1.96321e-05	-0.000370803	0.000298735		89.341	-0.000269811	-0.000345087	1.51504e-05		89.341	-1.55962e-05	0.00151859	-0.000164082		88.806	0.000165394	-6.34769e-05	1.15476e-05		89.587	0.000378889	0.000953187	0.000243982		89.587	0.000324244	0.000181817	0.000660226
	88.897	-7.69038e-06	-0.000339665	0.000338397		89.428	-0.000256562	-0.000346705	2.51283e-05		89.428	6.10634e-06	0.00147408	-0.000166135		88.897	0.000166285	-4.6247e-05	1.65795e-05		89.739	0.000362995	0.00093819	0.000197083		89.739	0.0003356	0.000209241	0.000603579
	89.018	-3.64035e-06	-0.000293381	0.000373405		89.58	-0.000230129	-0.000346506	5.36428e-05		89.58	4.55337e-05	0.00138553	-0.000165251		89.018	0.000160948	-3.37538e-05	2.27982e-05		89.83	0.000351023	0.000923897	0.000162536		89.83	0.00034287	0.000220583	0.000577563
	89.079	1.78375e-05	-0.000286258	0.000411158		89.671	-0.00021409	-0.000360086	2.89108e-05		89.671	6.63478e-05	0.00133269	-0.000184598		89.079	0.000154385	-1.66627e-05	3.44648e-05		89.918	0.000334784	0.0009078	0.000133071		89.918	0.000356474	0.000227034	0.000572886
	89.2	2.8614e-05	-0.000255371	0.000443299		89.792	-0.000193006	-0.00036067	5.01578e-05		89.792	9.27401e-05	0.00124879	-0.000183359		89.2	0.000138568	-5.9883e-06	4.65235e-05		90.039	0.000312397	0.000877124	7.76385e-05		90.039	0.000363722	0.000223696	0.000547633
	89.291	3.9069e-05	-0.000239419	0.000463457		89.884	-0.000178085	-0.000366345	5.15699e-05		89.884	0.000108822	0.00118285	-0.000186443		89.291	0.000124015	-4.12547e-07	5.6576e-05		90.134	0.000287868	0.000852173	4.92113e-05		90.134	0.000376863	0.000214245	0.000556765
	89.443	4.44556e-05	-0.000219048	0.000467828		89.974	-0.000166354	-0.000366305	6.23521e-05		89.974	0.000117502	0.00111447	-0.000187202		89.443	9.76707e-05	-3.48598e-06	6.53102e-05		90.259	0.000250029	0.000814732	7.76795e-06		90.259	0.000387167	0.000187533	0.000563219
	89.504	5.24451e-05	-0.000217933	0.000473231		90.066	-0.000152852	-0.000380898	4.61906e-05		90.066	0.000127267	0.00104721	-0.000187984		89.504	8.70134e-05	-4.21788e-06	7.10933e-05		90.343	0.000219725	0.000789924	-9.78306e-06		90.343	0.000392647	0.000163251	0.000576702
	89.629	6.07167e-05	-0.000218954	0.000467649		90.157	-0.000145063	-0.000383122	4.95317e-05		90.157	0.000124402	0.000977728	-0.000187585		89.629	6.60333e-05	-1.26628e-05	7.70713e-05		90.437	0.000181782	0.000762419	-2.75089e-05		90.437	0.000395192	0.000130154	0.000590506
	89.716	7.45192e-05	-0.000229722	0.000475261		90.248	-0.000134839	-0.000398959	3.40367e-05		90.248	0.000123738	0.000911525	-0.000180974		89.716	5.25202e-05	-1.70595e-05	8.50114e-05		90.528	0.000141052	0.000736964	-4.34217e-05		90.528	0.000395384	9.40074e-05	0.000602029
	89.777	7.37882e-05	-0.000233829	0.000463858		90.339	-0.000131369	-0.000404758	3.05759e-05		90.339	0.000108693	0.000846711	-0.000177713		89.777	4.40121e-05	-2.5606e-05	8.39364e-05		90.65	8.04139e-05	0.000708618	-4.17154e-05		90.65	0.000389847	4.36444e-05	0.000625041
	89.868	7.20515e-05	-0.00024261	0.000447158		90.46	-0.00012339	-0.000427621	1.4305e-05		90.46	9.45399e-05	0.000764363	-0.000158082		89.868	3.3009e-05	-3.96935e-05	8.12549e-05		90.711	4.88313e-05	0.000698667	-2.09857e-05		90.711	0.000378285	1.7035e-05	0.00064205
	89.989	6.52895e-05	-0.000256117	0.000423514		90.582	-0.00011996	-0.00045071	4.63056e-06		90.582	7.54111e-05	0.000686084	-0.000131184		89.989	2.25746e-05	-6.18701e-05	7.31379e-05		90.802	-1.6515e-07	0.000685333	4.59241e-06		90.802	0.00036091	-2.19985e-05	0.000658094
	90.111	5.22954e-05	-0.000269877	0.000402701		90.703	-0.000124875	-0.000471907	-4.30207e-06		90.703	4.70098e-05	0.000618469	-0.00010458		90.111	1.95699e-05	-8.77575e-05	5.50954e-05		90.927	-6.82691e-05	0.000673561	5.48892e-05		90.927	0.000327262	-7.46558e-05	0.00067372
	90.202	2.73344e-05	-0.000260829	0.000356557		90.794	-0.000135999	-0.00048712	-1.99377e-05		90.794	1.17674e-05	0.000581526	-8.86822e-05		90.202	1.66384e-05	-0.000116019	3.96637e-05		91.045	-0.00012656	0.000670761	0.000118115		91.045	0.000278413	-0.000123772	0.000679775
	90.323	-4.85043e-06	-0.000243811	0.000307311		90.885	-0.000147973	-0.000505121	-3.2791e-05		90.885	-1.46491e-05	0.000545759	-6.24395e-05		90.323	1.93482e-05	-0.000155335	1.58163e-05		91.166	-0.00019572	0.000667247	0.000184675		91.166	0.000248087	-0.00016757	0.000680945
	90.414	-2.99639e-05	-0.000218107	0.000265831		90.976	-0.000161274	-0.000523676	-3.77974e-05		90.976	-2.66312e-05	0.000506676	-2.65007e-05		90.414	2.26554e-05	-0.00019061	7.64283e-06		91.287	-0.000243391	0.000671772	0.000259488		91.287	0.000191462	-0.00021068	0.000673999
	90.505	-5.34944e-05	-0.000188089	0.000232605		91.067	-0.000180637	-0.000538485	-5.46118e-05		91.067	-5.38767e-05	0.000482743	4.6043e-06		90.505	3.09651e-05	-0.000225917	-7.84764e-06		91.409	-0.000287952	0.000674966	0.000334263		91.409	0.0001452	-0.000247483	0.000665585
	90.566	-6.60559e-05	-0.000162838	0.000211876		91.159	-0.000204727	-0.000547222	-8.78485e-05		91.159	-0.000101837	0.00047814	3.10069e-05		90.566	3.71283e-05	-0.000252607	-6.81024e-06		91.5	-0.000330624	0.000677912	0.000397378		91.5	0.000128776	-0.000273497	0.000663007
	90.691	-9.42583e-05	-0.000102093	0.000172038		91.28	-0.000235475	-0.000551627	-0.000117385		91.28	-0.000141525	0.000464011	7.65679e-05		90.691	5.59875e-05	-0.00030412	-3.04344e-05		91.591	-0.000347241	0.000679224	0.00044771		91.591	9.66324e-05	-0.00029192	0.000657516
	90.809	-0.000113596	-3.40049e-05	0.000140042		91.401	-0.000267888	-0.000537076	-0.00016325		91.401	-0.000199901	0.000472813	0.000114584		90.809	7.71877e-05	-0.000354398	-4.14133e-05		91.618	-0.000358629	0.000681069	0.000467643		91.618	9.50193e-05	-0.000298388	0.000658486
	90.93	-0.000118236	3.02391e-05	0.000127834		91.493	-0.000290495	-0.00051572	-0.000191164		91.493	-0.000235561	0.000477118	0.000143787		90.93	0.000100213	-0.00040204	-2.69143e-05		91.743	-0.000347065	0.000670525	0.000509605		91.743	4.53596e-05	-0.000303993	0.000650826
	91.082	-0.000132974	0.000135683	9.23511e-05		91.644	-0.000321235	-0.000467008	-0.000209887		91.644	-0.000280052	0.000468287	0.000191953		91.082	0.000132565	-0.000458213	-3.73005e-05		91.834	-0.000338788	0.00066011	0.000538669		91.834	2.29799e-05	-0.000302109	0.00065135
	91.147	-0.000127156	0.000160429	9.93175e-05		91.675	-0.000328055	-0.000445124	-0.000230598		91.675	-0.000301143	0.000483961	0.000192979		91.147	0.000142147	-0.000473626	-1.78759e-05		91.986	-0.000310807	0.000636777	0.00057521		91.986	-5.2776e-06	-0.000286707	0.000660726
	91.238	-0.000134585	0.000227052	7.56995e-05		91.796	-0.000346457	-0.000372297	-0.000252209		91.796	-0.00035421	0.00049722	0.000210318		91.238	0.000160621	-0.000502924	-1.71288e-05		92.077	-0.000276765	0.000608064	0.000575568		92.077	-2.13177e-05	-0.000262916	0.000668647
	91.295	-0.00013424	0.000255656	7.17914e-05		91.857	-0.000351201	-0.000339194	-0.000239076		91.857	-0.000383247	0.000490767	0.000219478		91.295	0.000168743	-0.000515667	-5.29418e-06		92.199	-0.000197938	0.000515213	0.000513775		92.199	-3.38136e-05	-0.000186472	0.000677025
	91.416	-0.000139052	0.000319919	5.39007e-05		91.952	-0.000363286	-0.000237294	-0.00029176		91.952	-0.000431994	0.000537621	0.000203254		91.416	0.000184131	-0.000541812	2.16315e-05		92.29	-0.000136608	0.000432188	0.000455199		92.29	-3.35611e-05	-0.000118532	0.000687344
	91.507	-0.00013683	0.000334361	5.74979e-05		92.104	-0.000373088	-5.44476e-05	-0.000349809		92.104	-0.000496368	0.000597537	0.000160889		91.507	0.000186406	-0.000548421	5.42633e-05		92.381	-7.5323e-05	0.000342482	0.000391071		92.381	-2.92986e-05	-4.62253e-05	0.000699964
	91.602	-0.000142016	0.000351969	4.90845e-05		92.191	-0.000375184	9.70028e-05	-0.000411915		92.191	-0.000509931	0.000647855	0.000109553		91.602	0.000187038	-0.00055664	8.75974e-05		92.472	-1.49907e-05	0.000249107	0.000324381		92.472	-2.3394e-05	2.76344e-05	0.000714045
	91.689	-0.000151957	0.000365751	3.55145e-05		92.286	-0.000373818	0.000274848	-0.000476562		92.286	-0.000516938	0.000699156	4.26432e-05		91.689	0.000184225	-0.00056411	0.000120624		92.529	2.21557e-05	0.000189569	0.000282093		92.529	-1.94935e-05	7.39651e-05	0.000723305
	91.811	-0.000165118	0.000342718	2.03923e-05		92.407	-0.000369266	0.000509117	-0.000556686		92.407	-0.000521493	0.000760481	-5.24231e-05		91.811	0.000171928	-0.000564537	0.000168116		92.681	0.000118818	2.8754e-05	0.000169136		92.681	-9.97244e-06	0.000196302	0.000748558
	91.906	-0.000181231	0.000314363	-1.32287e-07		92.495	-0.000365177	0.0006808	-0.000614893		92.495	-0.000524513	0.000803334	-0.000125443		91.906	0.000158745	-0.000565559	0.000204438		92.745	0.000158642	-3.95363e-05	0.000121753		92.745	-6.71774e-06	0.000247125	0.00075911
	92.027	-0.000207629	0.000261483	-3.60583e-05		92.586	-0.000360818	0.000857818	-0.000675829		92.586	-0.000528376	0.00084685	-0.000202775		92.027	0.000137844	-0.000567859	0.00024844		92.867	0.000233112	-0.000169746	3.22056e-05		92.867	-1.98275e-06	0.000342542	0.000778507
	92.088	-0.000223135	0.000227326	-5.84195e-05		92.677	-0.000356578	0.00103374	-0.000737937		92.677	-0.000533261	0.000890087	-0.000281094		92.088	0.000126069	-0.000569781	0.000269086		92.988	0.00030578	-0.000299129	-5.59299e-05		92.988	5.95711e-07	0.00043586	0.000796472
	92.179	-0.000247799	0.000127281	-0.000101615		92.768	-0.000352586	0.00120835	-0.000801411		92.768	-0.000539179	0.000933443	-0.000359808		92.179	0.000114651	-0.000571696	0.00028992		93.08	0.00036018	-0.00039701	-0.000122263		93.08	1.24922e-06	0.000505827	0.000809016
	92.301	-0.000290155	-1.96011e-05	-0.000176039		92.92	-0.000346638	0.00149765	-0.000910945		92.92	-0.000551164	0.00100708	-0.000491421		92.301	0.000101543	-0.000583726	0.000312095		93.201	0.000431518	-0.000525949	-0.000209357		93.201	4.09527e-07	0.000597555	0.000824012
	92.392	-0.000325402	-0.00013316	-0.000238164		93.011	-0.000343534	0.00166969	-0.000978615		93.011	-0.000559334	0.00105222	-0.000569938		92.392	9.32637e-05	-0.000597998	0.000326003		93.322	0.000502818	-0.000654841	-0.000296325		93.322	-2.03696e-06	0.000689178	0.000837209
	92.513	-0.000374069	-0.000285193	-0.000324043		93.102	-0.000340758	0.00184036	-0.00104745		93.102	-0.000567934	0.00109808	-0.000647766		92.513	8.3939e-05	-0.000621558	0.000342872		93.414	0.00055699	-0.000752436	-0.000362238		93.414	-4.71461e-06	0.000758738	0.000846012
	92.631	-0.00042186	-0.000432812	-0.000408296		93.224	-0.000337558	0.00206899	-0.0011422		93.224	-0.00058005	0.0011613	-0.000751566		92.631	7.64716e-05	-0.00064777	0.000358641		93.505	0.000611032	-0.000849235	-0.000427721		93.505	-7.91707e-06	0.000828015	0.000853763
	92.726	-0.000459932	-0.000550552	-0.000475267		93.315	-0.000335528	0.00223967	-0.00121461		93.315	-0.00058926	0.0012098	-0.000828534		92.726	7.15315e-05	-0.000670307	0.000371189		93.566	0.000647493	-0.000914161	-0.000471734		93.566	-1.0262e-05	0.000874685	0.000858445
	92.813	-0.000494349	-0.000657819	-0.000535683		93.437	-0.000333228	0.00246961	-0.00131401		93.437	-0.000601514	0.00127673	-0.000931292		92.813	6.77752e-05	-0.000691722	0.000382769		93.657	0.000702954	-0.00101221	-0.000538366		93.657	-1.39814e-05	0.000945502	0.000864793
	92.904	-0.000529713	-0.000769219	-0.000597655		93.497	-0.000332243	0.00258293	-0.00136362		93.497	-0.000607336	0.0013103	-0.000981489		92.904	6.45995e-05	-0.000714598	0.000394939		93.748	0.0007581	-0.00110894	-0.000604388		93.748	-1.75851e-05	0.00101582	0.00087023
	92.995	-0.000564455	-0.000880275	-0.000658484		93.588	-0.000330893	0.0027542	-0.00143915		93.588	-0.000615678	0.00136166	-0.00105677		92.995	6.21323e-05	-0.0007378	0.000407227		93.839	0.000815207	-0.0012082	-0.000672407		93.839	-2.11112e-05	0.00108841	0.000875146
	93.056	-0.000587336	-0.000954405	-0.000698539		93.68	-0.000329646	0.00292861	-0.00151658		93.68	-0.000623509	0.00141461	-0.00113265		93.056	6.08517e-05	-0.000753412	0.000415481		93.961	0.00089212	-0.00134066	-0.000763755		93.961	-2.51029e-05	0.00118603	0.000880724
	93.147	-0.000620774	-0.00106425	-0.000757091		93.741	-0.000328849	0.00304469	-0.00156826		93.741	-0.000628246	0.00145012	-0.00118273		93.147	5.94531e-05	-0.000776598	0.000427726		94.113	0.000990503	-0.00150836	-0.000880353		94.113	-2.85464e-05	0.00131077	0.000886578
	93.269	-0.00066486	-0.0012123	-0.000834361		93.892	-0.000326812	0.00333544	-0.00169765		93.892	-0.000638104	0.00153965	-0.00130668		93.269	5.83655e-05	-0.00080757	0.000444281		94.173	0.00102987	-0.00157502	-0.000927022		94.173	-2.92927e-05	0.00136071	0.000888602
	93.421	-0.000718399	-0.00139674	-0.000928271		93.984	-0.000325411	0.00351431	-0.00177685		93.984	-0.000642475	0.0015949	-0.00138198		93.421	5.8034e-05	-0.000845266	0.0004647		94.234	0.00106987	-0.00164255	-0.000974487		94.234	-2.96288e-05	0.00141151	0.000890501
	93.482	-0.000739792	-0.00147183	-0.000965799		94.075	-0.000323811	0.00369372	-0.0018557		94.075	-0.000645436	0.00165028	-0.00145687		93.482	5.81266e-05	-0.000860186	0.000472939		94.416	0.00119376	-0.00185085	-0.00112201		94.416	-2.81518e-05	0.00156935	0.000895712
	93.603	-0.000781291	-0.00161922	-0.00103854		94.227	-0.00032051	0.00399677	-0.00198709		94.227	-0.000646905	0.00174341	-0.00158217		93.603	5.86123e-05	-0.000888721	0.000488815		94.447	0.00121399	-0.00188474	-0.00114624		94.447	-2.74384e-05	0.00159526	0.000896427
	93.698	-0.000813985	-0.00173677	-0.00109576		94.318	-0.000318011	0.00418807	-0.00206874		94.318	-0.000645827	0.00180174	-0.00166074		93.698	5.91415e-05	-0.00091064	0.00050127		94.569	0.00130185	-0.00203202	-0.00125172		94.569	-2.36612e-05	0.00170799	0.000899649
	93.789	-0.000845317	-0.0018502	-0.00115049		94.44	-0.000314125	0.00443233	-0.00217094		94.44	-0.000641132	0.00187556	-0.00176037		93.789	5.97082e-05	-0.000931102	0.000513068		94.66	0.00136701	-0.00214118	-0.00133052		94.66	-1.94703e-05	0.00179212	0.000901812
	93.88	-0.000877137	-0.00196588	-0.00120594		94.5	-0.000311867	0.00455985	-0.00222357		94.5	-0.000637838	0.00191377	-0.00181231		93.88	6.02757e-05	-0.000951293	0.000524882		94.751	0.00143067	-0.00224782	-0.00140808		94.751	-1.41094e-05	0.00187484	0.000903698
	94.002	-0.000919965	-0.00212172	-0.0012803		94.591	-0.000308035	0.00475556	-0.00230322		94.591	-0.000631354	0.00197195	-0.00189185		94.002	6.10125e-05	-0.000977535	0.00054033		94.872	0.00151869	-0.00239551	-0.00151609		94.872	-5.26671e-06	0.0019899	0.000906281
	94.093	-0.000951766	-0.00223712	-0.00133529		94.683	-0.000303673	0.00495331	-0.00238218		94.683	-0.000622929	0.00203011	-0.00197205		94.093	6.15316e-05	-0.000996335	0.000551352		94.933	0.0015662	-0.00247539	-0.00157468		94.933	-4.34501e-08	0.00205225	0.000907736
	94.211	-0.00099437	-0.00239089	-0.00140867		94.743	-0.000300593	0.00507931	-0.00243159		94.743	-0.000616413	0.00206679	-0.00202306		94.211	6.21257e-05	-0.00102071	0.000565528		95.055	0.00165756	-0.00262922	-0.00168838		95.055	1.19086e-05	0.0021731	0.000910287
	94.306	-0.00102971	-0.00251742	-0.0014693		94.835	-0.000295289	0.00528592	-0.00251176		94.835	-0.00060509	0.00212649	-0.00210681		94.306	6.25472e-05	-0.00104031	0.00057669
	94.363	-0.00105068	-0.00259194	-0.00150516		94.986	-0.000285485	0.00562366	-0.00263934		94.986	-0.000582684	0.00222252	-0.00224362		94.363	6.27859e-05	-0.00105168	0.000582974
	94.519	-0.00111131	-0.00280509	-0.00160856		95.047	-0.000281054	0.00576579	-0.00269207		95.047	-0.000572348	0.00226245	-0.00230126		94.519	6.33403e-05	-0.00108386	0.000600087
	94.579	-0.00113527	-0.00288832	-0.0016493												94.579	6.35248e-05	-0.00109631	0.000606347
	94.671	-0.0011716	-0.00301317	-0.00171092												94.671	6.37916e-05	-0.0011149	0.000615182
	94.762	-0.00120952	-0.00314221	-0.00177515												94.762	6.40109e-05	-0.00113414	0.000623855
	94.883	-0.00126173	-0.00331769	-0.00186347												94.883	6.42544e-05	-0.0011604	0.000634805
	94.971	-0.0012985	-0.00343928	-0.0019255												94.971	6.44164e-05	-0.0011786	0.000641527
	95.066	-0.00134142	-0.00358023	-0.00199792												95.066	6.45492e-05	-0.00119992	0.000649037

## Sheet: Fig. 4a
	Signal:	First derivative (ratio)						Signal:	First derivative (ratio)						Signal:	First derivative (ratio)
	Capillary:	1	2	3	4			Capillary:	1	2	3	4			Capillary:	1	2	3	4
	Temperature [°C]	SLFN11 S753D	SLFN11 S753D + ATP	SLFN11 S753D + ADP	SLFN11 S753D + ATPgS			Temperature [°C]	SLFN11 S753D	SLFN11 S753D + ATP	SLFN11 S753D + ADP	SLFN11 S753D + ATPgS			Temperature [°C]	SLFN11 S753D	SLFN11 S753D + ATP	SLFN11 S753D + ADP	SLFN11 S753D + ATPgS
	35.065	0.00046683	0.000695386	0.000230892	0.000359933			35.074	0.000240952	0.000677154	-0.000440326	0.000179957			35.123	-2.1591e-05	-0.000925148	-0.00197563	6.73755e-05
	35.184	0.000455696	0.000675009	0.000231453	0.000358752			35.227	0.000244307	0.000654146	-0.000396317	0.000185929			35.212	-3.05891e-06	-0.000889669	-0.00190256	6.47729e-05
	35.393	0.000435901	0.000637533	0.000234622	0.00035815			35.313	0.000246279	0.000641145	-0.000371693	0.000189297			35.331	2.17451e-05	-0.000842751	-0.00180524	6.19127e-05
	35.482	0.000427428	0.000620951	0.000236843	0.000358459			35.432	0.000249093	0.000623174	-0.000337903	0.000193953			35.451	4.65331e-05	-0.000796523	-0.00170859	5.97509e-05
	35.601	0.000416031	0.000598027	0.000240722	0.000359418			35.581	0.00025272	0.000600632	-0.000295918	0.000199791			35.6	7.72548e-05	-0.000740325	-0.00158989	5.81068e-05
	35.721	0.000404579	0.000574232	0.000245636	0.000360962			35.704	0.000255759	0.000582025	-0.000261544	0.000204614			35.749	0.000107794	-0.000685802	-0.00147336	5.76044e-05
	35.874	0.000390061	0.000542746	0.000253459	0.000363754			35.79	0.000257884	0.000568997	-0.000237606	0.000207997			35.838	0.00012601	-0.000653997	-0.0014047	5.78454e-05
	35.989	0.000379332	0.000518381	0.000260442	0.000366389			35.913	0.000260879	0.000550453	-0.000203655	0.000212826			35.958	0.000150567	-0.000612044	-0.0013133	5.87927e-05
	36.108	0.000368477	0.000492591	0.000268647	0.000369546			35.999	0.000262918	0.000537481	-0.000179974	0.00021622			36.077	0.0001749	-0.000571584	-0.00122418	6.03985e-05
	36.198	0.000360449	0.00047263	0.000275533	0.000372216			36.088	0.000264948	0.000524134	-0.000155638	0.000219733			36.167	0.000193358	-0.000541681	-0.00115768	6.20291e-05
	36.317	0.000350187	0.000445816	0.000285444	0.000376062			36.208	0.000267512	0.000506188	-0.000122937	0.000224507			36.256	0.000211621	-0.000512782	-0.00109287	6.39529e-05
	36.407	0.000342724	0.000425226	0.000293521	0.000379199			36.297	0.000269245	0.0004929	-9.87258e-05	0.000228099			36.375	0.000236203	-0.000474981	-0.00100729	6.69589e-05
	36.526	0.000333283	0.000397582	0.000304939	0.00038365			36.357	0.000270311	0.000484004	-8.25088e-05	0.000230541			36.469	0.000255692	-0.000445885	-0.000940795	6.96007e-05
	36.616	0.000326532	0.000376527	0.000314022	0.00038721			36.506	0.000272526	0.000462038	-4.24669e-05	0.000236743			36.554	0.000273394	-0.000420104	-0.00088145	7.21333e-05
	36.701	0.000320451	0.000356477	0.000322948	0.000390743			36.625	0.000273758	0.000444603	-1.07202e-05	0.000241907			36.644	0.000292254	-0.000393253	-0.000819241	7.49039e-05
	36.791	0.000314335	0.000335147	0.000332704	0.000394656			36.685	0.000274164	0.00043588	5.14379e-06	0.000244592			36.767	0.00031817	-0.000357254	-0.000735291	7.86996e-05
	36.88	0.000308587	0.000313942	0.000342636	0.000398719			36.804	0.000274497	0.000418732	3.62788e-05	0.000250109			36.857	0.000337205	-0.000331338	-0.000674555	8.13763e-05
	37.003	0.00030115	0.000284728	0.000356627	0.000404605			36.924	0.00027414	0.000401656	6.72158e-05	0.000255959			36.942	0.000355203	-0.000307121	-0.000617662	8.37393e-05
	37.123	0.000294331	0.000256307	0.000370513	0.000410711			37.047	0.000273011	0.000384457	9.83381e-05	0.000262266			37.062	0.000380596	-0.000273185	-0.000537885	8.66654e-05
	37.182	0.000291102	0.000242419	0.000377371	0.000413848			37.132	0.000271772	0.000372792	0.000119457	0.00026681			37.181	0.000405687	-0.000239568	-0.000459053	8.89231e-05
	37.302	0.000284679	0.000214407	0.000391303	0.00042053			37.226	0.000269971	0.000360142	0.000142406	0.000272007			37.271	0.000424516	-0.000214025	-0.000399472	9.0084e-05
	37.421	0.000278332	0.000187043	0.000404974	0.00042759			37.315	0.000267876	0.000348423	0.000163754	0.0002771			37.36	0.000442966	-0.000188512	-0.000340372	9.06929e-05
	37.481	0.000275063	0.000173427	0.000411777	0.000431339			37.401	0.000265528	0.000337391	0.000183977	0.000282169			37.48	0.000467482	-0.000153495	-0.000260109	9.05746e-05
	37.604	0.000268025	0.000145968	0.000425454	0.000439489			37.461	0.000263732	0.000329858	0.000197879	0.000285799			37.539	0.000479347	-0.000135934	-0.000220276	9.01027e-05
	37.69	0.000262651	0.000127097	0.000434827	0.000445678			37.58	0.000259901	0.000315382	0.000224865	0.000293203			37.659	0.000502984	-9.93581e-05	-0.000138255	8.83178e-05
	37.809	0.000254223	0.00010131	0.000447697	0.000455218			37.729	0.000254999	0.000298103	0.0002576	0.000302875			37.778	0.00052559	-6.18051e-05	-5.52524e-05	8.56327e-05
	37.899	0.000246742	8.1813e-05	0.000457688	0.000463577			37.849	0.000251524	0.000284879	0.000282989	0.000310969			37.897	0.000547028	-2.30463e-05	2.95326e-05	8.25528e-05
	37.958	0.000241152	6.88565e-05	0.000464619	0.000469836			37.909	0.000250174	0.000278491	0.000295297	0.000315112			37.987	0.000562166	6.70915e-06	9.45745e-05	8.0644e-05
	38.078	0.000227708	4.13239e-05	0.000480799	0.000485315			38.002	0.000248939	0.000268878	0.000313759	0.000321644			38.076	0.000575912	3.57912e-05	0.000158893	8.004e-05
	38.194	0.000221412	1.81377e-05	0.000503284	0.000507677			38.117	0.000249576	0.000257479	0.000335429	0.000329852			38.17	0.000588787	6.48922e-05	0.000225124	8.2115e-05
	38.287	0.000224076	5.40045e-06	0.00052345	0.000528783			38.267	0.000258355	0.000250792	0.000364756	0.000349105			38.256	0.000594817	8.31904e-05	0.000259972	9.16224e-05
	38.41	0.000221262	-1.59253e-05	0.000551064	0.000556078			38.386	0.000269713	0.000244614	0.000388433	0.000363681			38.375	0.000601	0.00010686	0.000301058	0.000108985
	38.466	0.000232531	-1.39401e-05	0.000561682	0.000569466			38.446	0.000277884	0.000242472	0.00040058	0.000372512			38.528	0.000603227	0.000132134	0.00033186	0.000139962
	38.615	0.000246157	-2.30745e-05	0.000593008	0.000602691			38.535	0.000292283	0.000238782	0.000418062	0.00038551			38.584	0.000605834	0.000141523	0.000350571	0.000151889
	38.708	0.000260493	-2.20606e-05	0.000609984	0.000621945			38.625	0.000306337	0.000231789	0.000437683	0.00039435			38.673	0.000604137	0.000152745	0.000358179	0.000175174
	38.794	0.00028136	-9.75064e-06	0.000618761	0.000636905			38.685	0.000318424	0.00022802	0.000448569	0.00040234			38.793	0.000604934	0.000165018	0.000375626	0.000209666
	38.884	0.000288842	-2.13717e-05	0.000642512	0.000655547			38.804	0.000341431	0.000217121	0.000473719	0.000413613			38.853	0.000606047	0.00016873	0.0003825	0.000229149
	38.974	0.000305867	-2.08242e-05	0.000658886	0.000671234			38.924	0.000365653	0.000203636	0.000496988	0.000423338			38.942	0.000603835	0.000172751	0.000381714	0.000259497
	39.033	0.000324435	-4.61734e-06	0.000656693	0.000677133			39.043	0.000388479	0.000187145	0.00051807	0.0004304			39.062	0.000603348	0.000172485	0.0003769	0.000304341
	39.183	0.000360298	4.1027e-06	0.000672836	0.000697241			39.132	0.000403778	0.000172701	0.000531529	0.000433904			39.181	0.000594278	0.000172376	0.000361185	0.000347818
	39.302	0.000393574	2.01558e-05	0.000672238	0.000707863			39.222	0.000417409	0.000157292	0.000545794	0.000437612			39.36	0.000584906	0.000162132	0.000331657	0.000415909
	39.392	0.000419463	3.37038e-05	0.000665816	0.000713417			39.315	0.000426866	0.000136816	0.000546436	0.000434302			39.424	0.000574894	0.000160212	0.000319798	0.000437773
	39.511	0.000454003	4.80676e-05	0.000655782	0.000720137			39.431	0.000435054	0.000112149	0.000549895	0.000432834			39.51	0.000561419	0.00015603	0.00030325	0.000466301
	39.6	0.000479957	5.84325e-05	0.00064448	0.000723763			39.551	0.000437842	8.66762e-05	0.00054862	0.000432225			39.599	0.000553472	0.000147743	0.000284262	0.000495283
	39.66	0.000496525	6.87186e-05	0.000627603	0.000721908			39.67	0.000433846	6.11642e-05	0.000536345	0.000429053			39.719	0.000539373	0.00013752	0.000258874	0.000528864
	39.78	0.000531742	7.62002e-05	0.000616297	0.000729196			39.76	0.00042678	4.19955e-05	0.000516632	0.000422943			39.808	0.000519495	0.00013282	0.000242585	0.000548721
	39.869	0.000555946	8.39604e-05	0.00059656	0.000728346			39.913	0.000409907	1.59895e-05	0.000483314	0.000420318			39.928	0.000496892	0.00012536	0.000221229	0.000569839
	39.989	0.000589749	9.04899e-05	0.000583924	0.000735433			39.969	0.000402405	7.98686e-06	0.00046735	0.000419046			39.987	0.000483264	0.000121697	0.000211853	0.000577126
	40.049	0.000605538	9.19631e-05	0.000574088	0.000734983			40.058	0.000389047	-1.96811e-06	0.000442879	0.000419021			40.107	0.000461832	0.000116684	0.000194785	0.000587599
	40.168	0.000637851	9.85606e-05	0.000564803	0.000742458			40.148	0.000376447	-1.0089e-05	0.000411207	0.000418007			40.167	0.000451092	0.000116585	0.000188246	0.00059024
	40.257	0.000661696	0.000101606	0.00056093	0.000746935			40.237	0.000366463	-1.52337e-05	0.00037691	0.000418987			40.286	0.000429437	0.000111649	0.000175937	0.00059057
	40.351	0.000687454	0.000100633	0.000565839	0.000752186			40.297	0.000361422	-1.68187e-05	0.000354286	0.000421448			40.406	0.000414159	0.000107247	0.000167203	0.000585181
	40.437	0.000711177	0.000108047	0.000568014	0.000758685			40.417	0.00035563	-1.61679e-05	0.000312967	0.000429941			40.495	0.00040212	0.000109752	0.000163884	0.000580754
	40.586	0.000754802	0.00011641	0.000588762	0.000770895			40.566	0.000355804	-1.04498e-05	0.000269917	0.000444235			40.615	0.00039839	0.000107635	0.000161306	0.000569574
	40.676	0.000783104	0.000120778	0.000610907	0.000779374			40.626	0.000356126	-7.5059e-06	0.000254906	0.000449849			40.738	0.000386199	0.000114993	0.000160577	0.000563824
	40.765	0.000812958	0.000119146	0.000647992	0.000789353			40.745	0.0003658	1.23004e-07	0.000228683	0.000463171			40.794	0.000392029	0.000114467	0.000161607	0.000556918
	40.855	0.00084461	0.000125825	0.000678366	0.0007983			40.869	0.000385568	8.74089e-06	0.000207584	0.000478079			40.917	0.000399811	0.000119126	0.000164016	0.000546906
	40.945	0.000878196	0.000126837	0.00072095	0.00080789			40.958	0.000411876	1.63167e-05	0.000199768	0.000489251			41.003	0.000401348	0.000124726	0.000164218	0.000544263
	41.064	0.000925359	0.000136007	0.000767682	0.000818147			41.078	0.000452981	2.53615e-05	0.000196385	0.000500543			41.126	0.000433087	0.000131023	0.000171141	0.000529646
	41.154	0.000963055	0.000143208	0.000802448	0.000824517			41.168	0.00048332	2.89219e-05	0.000194747	0.000507325			41.216	0.000449382	0.000137997	0.000173209	0.000524703
	41.243	0.00100218	0.000156176	0.00082708	0.000828613			41.253	0.000517818	3.19575e-05	0.000198133	0.000510911			41.302	0.00046717	0.000145128	0.000174648	0.000520699
	41.303	0.00102889	0.000160617	0.000848053	0.000830894			41.377	0.000572128	3.38247e-05	0.000206733	0.000511801			41.395	0.000480683	0.000152848	0.000172548	0.000520703
	41.453	0.00109611	0.000165752	0.000900088	0.000833232			41.433	0.000598006	3.41707e-05	0.000211949	0.000510139			41.481	0.000493478	0.00015951	0.000168802	0.000522109
	41.542	0.0011353	0.00016135	0.000933684	0.000832584			41.526	0.000642353	3.62601e-05	0.000223102	0.000503322			41.631	0.000547608	0.000172039	0.000171807	0.000515382
	41.662	0.0011874	0.000165089	0.000958012	0.0008273			41.675	0.000710336	3.20989e-05	0.000234204	0.000491853			41.75	0.000578854	0.00017938	0.000166657	0.000518556
	41.752	0.00122454	0.000161757	0.000977745	0.000821787			41.765	0.000750622	3.45884e-05	0.000242896	0.000480545			41.87	0.000631219	0.000187916	0.000168741	0.00051968
	41.871	0.00127039	0.000156846	0.000996677	0.000811646			41.855	0.000788209	3.08449e-05	0.000244491	0.000470387			41.959	0.00066778	0.000192979	0.000168727	0.000524078
	41.931	0.00129232	0.000151316	0.00100786	0.000806408			41.971	0.0008334	3.14529e-05	0.000245999	0.000455359			42.019	0.000688198	0.000194231	0.000167083	0.000527629
	42.05	0.00133352	0.000139187	0.00102869	0.000796082			42.06	0.000864287	3.08029e-05	0.000241826	0.000443185			42.113	0.000737676	0.000201451	0.000171653	0.000535537
	42.14	0.00136186	0.000130123	0.0010418	0.000787582			42.15	0.000895669	4.41518e-05	0.000247786	0.000435715			42.262	0.000806664	0.000205647	0.000177495	0.000546448
	42.23	0.00138823	0.000120001	0.00105549	0.000779574			42.239	0.000923418	5.44682e-05	0.000248183	0.000429003			42.352	0.000856598	0.000211325	0.000185382	0.000555378
	42.383	0.00142891	9.59731e-05	0.00108629	0.000767892			42.389	0.000962512	6.76867e-05	0.000237407	0.000415607			42.441	0.000911258	0.000220818	0.000195784	0.000567529
	42.499	0.00145818	7.73519e-05	0.0011132	0.000762507			42.483	0.000983447	7.84849e-05	0.000228793	0.000408101			42.557	0.000984969	0.000234735	0.000212049	0.000583802
	42.588	0.00148022	6.25343e-05	0.00113682	0.000760528			42.602	0.00101127	0.000101501	0.000227715	0.000405856			42.617	0.00101899	0.00023603	0.000220836	0.000585045
	42.678	0.00150336	5.44143e-05	0.00115751	0.000760706			42.692	0.00103014	0.0001192	0.000225056	0.000404224			42.707	0.00107785	0.000246386	0.000236538	0.000594477
	42.768	0.0015283	5.23328e-05	0.00117684	0.000763049			42.778	0.00105131	0.000141714	0.00023185	0.000408541			42.826	0.00115714	0.000259945	0.000259478	0.000604105
	42.887	0.00156016	2.56595e-05	0.00122639	0.000768181			42.837	0.00106886	0.000160559	0.000244602	0.000415981			42.946	0.00124043	0.000276518	0.000284697	0.000614812
	42.977	0.00158677	1.04572e-05	0.00126356	0.000774394			42.961	0.00110329	0.000197399	0.000265704	0.000429681			43.065	0.00132484	0.000294917	0.000311043	0.00062696
	43.067	0.001614	-1.13491e-05	0.00130927	0.000782658			43.05	0.00113264	0.000226317	0.000292022	0.000445464			43.125	0.00136781	0.000304216	0.000324489	0.000632607
	43.156	0.00164656	-1.59815e-05	0.00134306	0.0007915			43.166	0.00117259	0.000263954	0.000326676	0.000467498			43.215	0.00143239	0.000319408	0.000345046	0.000643844
	43.246	0.00167868	-3.47154e-05	0.00139253	0.000802957			43.286	0.00121811	0.000305246	0.000365261	0.000493452			43.335	0.00152161	0.000340003	0.00037174	0.000655038
	43.366	0.00172898	-4.46385e-05	0.00144926	0.000818914			43.376	0.00125755	0.000334408	0.000405256	0.000516983			43.484	0.00162993	0.000369648	0.000405556	0.000681151
	43.426	0.00175835	-4.11315e-05	0.00146953	0.000826191			43.525	0.00132905	0.000383551	0.000472192	0.000556905			43.544	0.00166806	0.000382053	0.000419024	0.000700271
	43.515	0.00180162	-4.29962e-05	0.00150993	0.000838933			43.555	0.00134413	0.000395952	0.00048371	0.000564623			43.664	0.00174827	0.000408517	0.000444147	0.000734789
	43.635	0.00186445	-4.00124e-05	0.00156297	0.000856485			43.704	0.00142787	0.000440656	0.00055938	0.000605535			43.727	0.00180331	0.0004251	0.000458742	0.000740282
	43.784	0.00194782	-2.67818e-05	0.00162707	0.000877887			43.794	0.0014833	0.000465812	0.000605818	0.000629246			43.843	0.0018734	0.000453358	0.00047957	0.000786476
	43.874	0.00200208	-1.07691e-05	0.00165701	0.000889003			43.884	0.00154199	0.00048989	0.000652577	0.000651731			43.966	0.00196316	0.000488173	0.000504214	0.00082356
	44.024	0.0020966	2.50562e-05	0.00169761	0.000904746			43.948	0.0015855	0.000506223	0.000686212	0.000666812			43.996	0.00198878	0.000497767	0.000511966	0.000830373
	44.113	0.0021575	5.15355e-05	0.001714	0.000912438			44.067	0.00167027	0.000530898	0.000748234	0.000693019			44.172	0.00210627	0.00055096	0.000541926	0.000900345
	44.203	0.00221808	8.08487e-05	0.00173058	0.000918756			44.183	0.00175383	0.000557342	0.000814089	0.000713894			44.262	0.00216463	0.00057909	0.000555138	0.000938423
	44.263	0.00225589	0.000101954	0.00173937	0.000921398			44.303	0.00184477	0.000567259	0.00087069	0.000736229			44.381	0.00224	0.000616358	0.00057042	0.000989441
	44.352	0.00232144	0.000135248	0.00175058	0.000926065			44.422	0.00193324	0.000575171	0.000926967	0.000755428			44.471	0.00229265	0.000641317	0.000576648	0.00102248
	44.472	0.00240285	0.00018295	0.0017566	0.000928006			44.512	0.00200074	0.000572306	0.000958676	0.000772664			44.564	0.00235165	0.000670459	0.000589518	0.00106211
	44.592	0.00249606	0.000233112	0.00176947	0.00093231			44.602	0.00206442	0.000571549	0.000994179	0.000787353			44.654	0.00240605	0.000696229	0.000600252	0.00109688
	44.682	0.00255894	0.000271165	0.00176552	0.000931588			44.692	0.00212485	0.000570404	0.0010296	0.000800822			44.74	0.00245599	0.000721571	0.000610569	0.00113589
	44.771	0.00262722	0.000309294	0.00176889	0.000933556			44.811	0.00220159	0.000563114	0.00106656	0.000822338			44.8	0.00249329	0.000733395	0.000621942	0.0011439
	44.831	0.00267484	0.000335077	0.00177356	0.000936018			44.901	0.00225567	0.000557734	0.00109278	0.000838793			44.89	0.00254392	0.000757122	0.000635303	0.00118131
	44.921	0.00274637	0.000373298	0.00178031	0.000940547			44.994	0.00230958	0.000550891	0.00111576	0.000858546			45.009	0.00261475	0.000781451	0.00066575	0.00121082
	45.074	0.00287116	0.000436375	0.00179981	0.000953652			45.084	0.0023596	0.000545543	0.00113721	0.000878728			45.133	0.00268344	0.000807168	0.000695727	0.00125391
	45.164	0.00294613	0.000471682	0.00181693	0.000964979			45.234	0.00244471	0.000539994	0.0011743	0.000916496			45.249	0.00274745	0.000827936	0.00072907	0.00129193
	45.254	0.00302225	0.000505288	0.00183925	0.000979233			45.353	0.00251637	0.000542231	0.00120943	0.000947973			45.398	0.00284399	0.000847412	0.0008107	0.0013212
	45.34	0.00310055	0.000535127	0.00187575	0.000998817			45.469	0.00258233	0.000548197	0.00124114	0.000981857			45.518	0.00291654	0.00086274	0.000868623	0.00135582
	45.43	0.00317827	0.000564326	0.00190697	0.00101743			45.533	0.00261866	0.000552482	0.00125796	0.0010032			45.612	0.00298062	0.000872795	0.000930985	0.00137979
	45.519	0.00325378	0.000592009	0.00193913	0.00103656			45.619	0.00268529	0.000563608	0.00129544	0.00102905			45.731	0.00307148	0.000883986	0.00102801	0.00141289
	45.699	0.00342058	0.000638061	0.0020404	0.00108497			45.712	0.00275448	0.00057591	0.00133265	0.00106084			45.821	0.00313543	0.000892731	0.00109011	0.00143952
	45.848	0.00356675	0.000665831	0.00214417	0.00112603			45.799	0.00282828	0.000590346	0.00137389	0.00109039			45.877	0.00317999	0.000897652	0.00113626	0.00145701
	45.938	0.00365792	0.000679057	0.00221346	0.00115015			45.888	0.00291436	0.000608319	0.00142268	0.00111958			45.967	0.00326018	0.000904532	0.00121999	0.00148878
	46.028	0.00375575	0.000683679	0.00229103	0.00117152			46.008	0.0030192	0.000625579	0.00148029	0.00116627			46.087	0.00336622	0.000914038	0.00132324	0.00152993
	46.088	0.00381778	0.000692651	0.00234086	0.00118783			46.128	0.00315588	0.000652227	0.00155614	0.00120466			46.18	0.00345913	0.000920309	0.00140805	0.00156518
	46.211	0.00395992	0.00069003	0.00245733	0.00121276			46.247	0.00329717	0.000676623	0.00163222	0.00124258			46.236	0.00350575	0.000925648	0.00145015	0.00158055
	46.267	0.00402235	0.000695328	0.00250845	0.00122718			46.334	0.00339829	0.000689774	0.00168656	0.00127041			46.326	0.00358784	0.000933596	0.0015215	0.00160664
	46.387	0.00416837	0.000690208	0.00262839	0.00125065			46.401	0.00348681	0.00070348	0.00173169	0.00128909			46.446	0.00370549	0.000943784	0.00161701	0.00164124
	46.481	0.00429146	0.000677602	0.00273024	0.00126595			46.521	0.00364771	0.000725286	0.0018113	0.00132115			46.565	0.00384426	0.000953466	0.00171087	0.00167867
	46.57	0.00440934	0.000669637	0.00282604	0.00128329			46.61	0.00377759	0.000744987	0.00187085	0.00134416			46.715	0.00401838	0.000969352	0.0018172	0.00171384
	46.69	0.00457448	0.000658073	0.0029583	0.00130806			46.726	0.00393824	0.000762216	0.00194352	0.0013727			46.805	0.00411778	0.000979577	0.00187782	0.00173018
	46.746	0.00464783	0.000659509	0.00301218	0.00132058			46.88	0.00416478	0.000791562	0.00203665	0.00141291			46.925	0.00426137	0.000995509	0.00195564	0.00174922
	46.866	0.00482285	0.000646843	0.00314915	0.00134709			46.969	0.00429436	0.000807432	0.00208683	0.00143646			46.988	0.00433795	0.00100456	0.0019959	0.00175796
	46.956	0.0049633	0.000634655	0.00326122	0.00137197			47.029	0.00438126	0.000818065	0.00211918	0.00145253			47.108	0.00448517	0.00102252	0.00207306	0.00177362
	47.045	0.00509972	0.000628729	0.00336586	0.00139734			47.149	0.00455555	0.000842154	0.0021812	0.00148648			47.164	0.00455934	0.00103295	0.00210886	0.00177999
	47.165	0.00529346	0.000620927	0.00351589	0.00144056			47.209	0.00464208	0.000855099	0.00221091	0.00150393			47.254	0.00468209	0.00105161	0.00216748	0.00178978
	47.285	0.00548106	0.00062081	0.00365732	0.00148119			47.355	0.0048497	0.000887277	0.00228002	0.00154635			47.374	0.0048529	0.00108045	0.00224889	0.00180273
	47.315	0.00553421	0.000619761	0.00369854	0.0014975			47.415	0.00493489	0.000904368	0.0023088	0.0015649			47.523	0.00508096	0.00112573	0.0023557	0.00182034
	47.465	0.00577385	0.000625131	0.00388004	0.00155705			47.505	0.00506101	0.000930777	0.00235199	0.00159211			47.587	0.0051791	0.00114503	0.00240573	0.00182925
	47.584	0.00596331	0.000632279	0.00402531	0.00160618			47.658	0.00527206	0.000980772	0.00242881	0.00163683			47.703	0.00536424	0.00118398	0.00250088	0.00184802
	47.674	0.00610981	0.000638732	0.0041384	0.0016475			47.748	0.00539468	0.0010134	0.0024777	0.00166178			47.857	0.00562057	0.00124045	0.00263747	0.00188113
	47.764	0.00626145	0.000647607	0.00425468	0.00169323			47.868	0.00555743	0.00106018	0.00254909	0.0016933			47.916	0.00571621	0.00125888	0.00269476	0.00189238
	47.854	0.00640854	0.000656566	0.00437016	0.00173481			47.928	0.00563936	0.00108607	0.00259022	0.00170834			48.062	0.00596891	0.00131293	0.00283988	0.00193613
	47.944	0.00655598	0.000666068	0.00448753	0.00177585			48.044	0.00579886	0.00113518	0.00267348	0.00173688			48.092	0.00602446	0.00132571	0.0028703	0.0019494
	48.037	0.00670869	0.00067599	0.00461105	0.00181725			48.134	0.00592288	0.00117419	0.00274029	0.00175865			48.216	0.00623751	0.00136489	0.00300395	0.00198885
	48.183	0.00695072	0.000691951	0.00481056	0.00188002			48.253	0.00609359	0.00122871	0.00284544	0.00178837			48.332	0.00643482	0.00139672	0.00313407	0.0020279
	48.273	0.00710249	0.000703416	0.0049375	0.00191717			48.377	0.00627525	0.00128838	0.00296202	0.00182081			48.426	0.00660578	0.0014264	0.00323951	0.00207275
	48.393	0.00731173	0.000728805	0.0051144	0.00196434			48.467	0.00641548	0.00133178	0.00305912	0.00184682			48.512	0.0067554	0.00144805	0.00333777	0.00211123
	48.513	0.00752595	0.000758475	0.00529831	0.0020107			48.556	0.00656469	0.0013725	0.00316808	0.00187578			48.602	0.00691765	0.00147161	0.00344007	0.00215799
	48.543	0.00757615	0.000757025	0.00534111	0.00202263			48.706	0.00682939	0.00144199	0.00336343	0.00193026			48.721	0.00713528	0.001501	0.00357449	0.00222414
	48.662	0.00778816	0.000774814	0.00552309	0.00206894			48.792	0.00698521	0.00148409	0.00347739	0.00196352			48.781	0.00724361	0.00151543	0.00364018	0.00225902
	48.786	0.00800954	0.000783264	0.00571076	0.0021172			48.886	0.00716407	0.00152924	0.00360988	0.00200323			48.871	0.00741442	0.00153489	0.00374134	0.00231122
	48.876	0.00818464	0.000819005	0.00586396	0.00215317			49.002	0.00739315	0.00158526	0.0037802	0.00205623			49.024	0.00770934	0.00155976	0.00391527	0.00239756
	48.962	0.00835593	0.000857044	0.00601542	0.00218889			49.062	0.00750893	0.0016172	0.00386081	0.00208175			49.114	0.00787967	0.00157862	0.00400778	0.00245045
	49.082	0.0085914	0.000893492	0.00622084	0.00223842			49.096	0.00758318	0.0016315	0.00392069	0.00210159			49.234	0.00811299	0.00159881	0.00413358	0.00251708
	49.202	0.00883597	0.000942496	0.00643896	0.00228957			49.246	0.00789203	0.00170597	0.00414484	0.00217689			49.294	0.00823285	0.00160303	0.00420372	0.00254796
	49.265	0.00896872	0.000974584	0.00656097	0.0023172			49.335	0.00808268	0.00174857	0.00429468	0.00223047			49.414	0.00847262	0.0016167	0.00433779	0.00260992
	49.321	0.00909162	0.00101148	0.00668004	0.00234245			49.455	0.00833536	0.00180745	0.00448546	0.00230054			49.504	0.00865041	0.0016398	0.00441569	0.00265379
	49.441	0.00934257	0.00105897	0.00690717	0.0023937			49.571	0.00857718	0.00186257	0.00466289	0.00236808			49.624	0.00889592	0.00165375	0.0045564	0.00270989
	49.565	0.00961718	0.00113212	0.00718152	0.00244746			49.691	0.00882406	0.00192231	0.00486358	0.00244693			49.774	0.00920356	0.00168381	0.00471541	0.00277055
	49.681	0.00987544	0.00119683	0.00744662	0.00249597			49.785	0.00901303	0.0019656	0.00500938	0.00250572			49.834	0.0093286	0.00169493	0.00478923	0.00279466
	49.741	0.0100118	0.00123033	0.00760499	0.00251732			49.905	0.00924785	0.00201915	0.00519617	0.00258241			49.953	0.00957621	0.00172182	0.00492959	0.00283619
	49.831	0.0102131	0.00127593	0.00782347	0.00255193			49.964	0.0093616	0.00204875	0.00529652	0.00262271			50.01	0.00969764	0.00173463	0.00501746	0.00286136
	49.984	0.010556	0.00135566	0.00819258	0.0026137			50.081	0.00958665	0.00211198	0.00550564	0.00270429			50.1	0.00988632	0.00175871	0.0051374	0.0028922
	50.074	0.0107581	0.00139998	0.00842131	0.00264819			50.2	0.00981311	0.00217407	0.0057168	0.00278517			50.223	0.0101515	0.0017997	0.00535852	0.00295301
	50.224	0.0110941	0.00146444	0.00881666	0.00270303			50.29	0.00999172	0.00222658	0.00589227	0.00284857			50.343	0.0104051	0.00184194	0.00555277	0.00300296
	50.254	0.0111611	0.00148549	0.00888474	0.00271887			50.354	0.0101254	0.0022657	0.00602571	0.00289509			50.463	0.0106639	0.00189645	0.00579654	0.00307405
	50.4	0.0114875	0.00153757	0.0092817	0.00277373			50.474	0.0103511	0.00232532	0.00624437	0.00297316			50.552	0.0108533	0.00193397	0.00596678	0.00312422
	50.494	0.0116955	0.00159416	0.00951092	0.00282002			50.564	0.0105365	0.00237638	0.00643143	0.00303617			50.642	0.0110487	0.00198239	0.00617308	0.00319278
	50.584	0.011894	0.00164241	0.00973915	0.0028624			50.684	0.0107931	0.0024454	0.00669414	0.00312296			50.732	0.0112423	0.00202511	0.00636837	0.0032594
	50.67	0.0120857	0.00167523	0.00997576	0.00290157			50.774	0.0109925	0.00249767	0.00690122	0.0031908			50.819	0.0114289	0.00205955	0.00655178	0.00332511
	50.793	0.0123571	0.00173723	0.0103038	0.00296256			50.894	0.0112707	0.00256776	0.00719417	0.00328782			50.912	0.0116347	0.00211827	0.00679779	0.00342126
	50.883	0.0125552	0.00178581	0.0105481	0.00300929			51.01	0.0115572	0.00263449	0.00750238	0.00339529			51.062	0.0119677	0.00220735	0.00719508	0.00358427
	50.973	0.0127526	0.00183832	0.0107963	0.00305781			51.13	0.0118549	0.00270375	0.00783003	0.00351229			51.182	0.0122367	0.00228006	0.00752543	0.00372449
	51.063	0.0129493	0.00189527	0.0110494	0.00310814			51.16	0.0119258	0.00272194	0.00790678	0.00353707			51.272	0.0124414	0.00234697	0.00779506	0.00384004
	51.123	0.0130819	0.0019399	0.0112354	0.00315496			51.31	0.0123086	0.00280886	0.00834096	0.00370099			51.332	0.0125766	0.0023791	0.00796063	0.00391079
	51.243	0.0133411	0.00202765	0.0115806	0.00322227			51.373	0.0124705	0.00284578	0.00852789	0.00377374			51.478	0.01291	0.00248027	0.00839985	0.0040958
	51.329	0.0135268	0.00209647	0.0118398	0.00327561			51.493	0.012781	0.00291679	0.00888825	0.00391546			51.538	0.0130489	0.00253412	0.00859758	0.00417689
	51.483	0.0138601	0.00221588	0.0123103	0.00335894			51.613	0.0130907	0.00299065	0.00927443	0.00409026			51.688	0.0133944	0.00265423	0.00907833	0.00436954
	51.599	0.0141076	0.00233995	0.0127025	0.00345852			51.703	0.0133153	0.0030521	0.00957722	0.00424471			51.748	0.0135323	0.00270187	0.00927128	0.004445
	51.693	0.0143114	0.00242503	0.0130144	0.00351996			51.819	0.0136118	0.00312935	0.00994825	0.0044158			51.842	0.0137494	0.00278471	0.00958473	0.00456552
	51.753	0.0144407	0.00248545	0.0132212	0.00356528			51.883	0.013773	0.00317463	0.0101579	0.00451922			51.988	0.0140875	0.00292407	0.0100859	0.00475486
	51.872	0.0146938	0.00262113	0.0136486	0.0036679			51.969	0.0139891	0.00323728	0.0104408	0.00466113			52.112	0.0143732	0.00303924	0.0105056	0.00491008
	51.992	0.0149561	0.00274083	0.0140792	0.00376043			52.089	0.0142889	0.00332867	0.0108377	0.00486516			52.168	0.0145055	0.00311269	0.0107231	0.00499268
	52.082	0.0151549	0.00282975	0.0144086	0.00383325			52.179	0.0145034	0.00340775	0.0111454	0.00503673			52.258	0.0147151	0.00321455	0.0110492	0.00511381
	52.172	0.0153498	0.00293032	0.0147485	0.00391415			52.303	0.0148086	0.00351245	0.0115576	0.00525603			52.378	0.014995	0.00335529	0.0114863	0.00527528
	52.262	0.0155446	0.00303135	0.0150922	0.00399648			52.449	0.0151514	0.00365875	0.0120635	0.00553888			52.501	0.0152862	0.00353184	0.0119726	0.00545923
	52.352	0.0157358	0.00314177	0.015443	0.00408198			52.542	0.0153708	0.00375465	0.0123838	0.00571456			52.527	0.0153474	0.00356601	0.0120702	0.00549535
	52.412	0.0158631	0.00321669	0.0156782	0.00413963			52.632	0.015583	0.00384783	0.0126892	0.00588106			52.681	0.0157142	0.00380658	0.0126931	0.00573158
	52.558	0.0161833	0.00337026	0.0162393	0.00427686			52.722	0.0157911	0.00395061	0.0130053	0.00605241			52.797	0.0159902	0.0039792	0.0131431	0.00590082
	52.682	0.0164542	0.00349765	0.0167146	0.00439702			52.812	0.0159971	0.00406481	0.0133363	0.00622781			52.861	0.0161445	0.0040946	0.013416	0.00600689
	52.828	0.0167702	0.00365753	0.0172744	0.00454765			52.902	0.0162033	0.00416909	0.0136488	0.00639367			52.951	0.0163614	0.00424721	0.0137838	0.00614962
	52.888	0.0169006	0.00373441	0.0175044	0.00462095			52.992	0.0164073	0.00429329	0.0139914	0.00656835			53.097	0.0167153	0.00451957	0.0144081	0.00640131
	52.978	0.0170929	0.00382253	0.0178414	0.00471398			53.108	0.0166686	0.00444423	0.0144187	0.00678605			53.157	0.0168611	0.00464287	0.0146774	0.00651993
	53.102	0.0173574	0.00396703	0.0183021	0.00486914			53.232	0.016946	0.00460908	0.0148852	0.00701982			53.281	0.0171618	0.00488505	0.0152172	0.00675942
	53.158	0.0174753	0.00403342	0.0185072	0.00494311			53.322	0.0171463	0.00474122	0.015244	0.00719519			53.367	0.0173704	0.00505351	0.0155927	0.00692695
	53.282	0.0177318	0.00418204	0.0189567	0.00511034			53.472	0.017473	0.00499736	0.0158868	0.00750342			53.521	0.0177411	0.00536663	0.0162802	0.00725998
	53.402	0.0179747	0.0043328	0.0193867	0.005279			53.529	0.017601	0.00507412	0.016113	0.00761531			53.581	0.0178814	0.00549235	0.0165503	0.00741599
	53.492	0.0181528	0.00445768	0.019703	0.00542011			53.622	0.0178035	0.00523086	0.0165157	0.00781178			53.697	0.0181534	0.0057327	0.0170741	0.0076991
	53.552	0.0182687	0.0045468	0.0199103	0.00552086			53.742	0.0180629	0.00544323	0.017048	0.00807563			53.761	0.0182959	0.00586765	0.0173601	0.00788341
	53.702	0.0185436	0.00479351	0.0204128	0.00579683			53.828	0.0182495	0.00559722	0.0174338	0.00827088			53.907	0.0186148	0.00617607	0.0180125	0.00830178
	53.732	0.0185916	0.00485118	0.0205058	0.00586217			53.948	0.0185031	0.00583593	0.0179881	0.00856096			53.967	0.0187347	0.00630579	0.0182734	0.00849618
	53.852	0.0188046	0.00506515	0.0209051	0.00608315			54.008	0.0186229	0.00597444	0.0182731	0.00871854			54.087	0.0189841	0.00656225	0.0188067	0.00885171
	53.972	0.0190092	0.00530041	0.0212959	0.00631817			54.128	0.0188813	0.0062106	0.0188264	0.00902438			54.177	0.0191666	0.0067554	0.0192054	0.00912446
	54.092	0.0191823	0.00556655	0.0216556	0.00657969			54.222	0.0190743	0.0064212	0.019267	0.00928358			54.297	0.0193714	0.00702853	0.0197057	0.00954555
	54.208	0.0193298	0.00584459	0.0219818	0.00684146			54.372	0.0193726	0.00678049	0.0199667	0.00972423			54.387	0.0195092	0.00724263	0.0200682	0.00987386
	54.302	0.0194502	0.00607578	0.0222463	0.00705107			54.429	0.0194837	0.006921	0.0202299	0.00989821			54.477	0.0196775	0.00744147	0.0204566	0.0101598
	54.392	0.0195528	0.00630812	0.0224841	0.00725692			54.519	0.0196506	0.00715999	0.0206391	0.0101896			54.597	0.0198259	0.00775214	0.0209084	0.0106262
	54.482	0.0196809	0.00653112	0.0227576	0.00744948			54.609	0.0198122	0.00740559	0.0210405	0.010491			54.721	0.0200104	0.00805823	0.0213989	0.0110694
	54.538	0.0197069	0.00669809	0.0228534	0.00759329			54.822	0.0201658	0.00802257	0.0219476	0.0112497			54.811	0.0201227	0.00829754	0.0217336	0.0114126
	54.658	0.0198226	0.00702737	0.0231431	0.00787085			54.912	0.0202955	0.00831111	0.0222913	0.0116084			54.871	0.020193	0.00846195	0.0219512	0.0116459
	54.782	0.0199177	0.00738102	0.0234047	0.00816494			55.002	0.0204154	0.00860503	0.0226134	0.0119793			55.021	0.0203528	0.00889117	0.0224736	0.0122462
	54.932	0.0199855	0.0078412	0.0236286	0.00854283			55.059	0.0204989	0.00877508	0.0228409	0.0121865			55.111	0.0204563	0.00914636	0.0227901	0.0125979
	54.992	0.0200487	0.00799308	0.02379	0.00866999			55.153	0.0206177	0.00908	0.0231699	0.0125675			55.198	0.0205113	0.009433	0.0230453	0.0129897
	55.082	0.0200658	0.00828835	0.0238675	0.00891082			55.273	0.020754	0.00948069	0.0235566	0.0130718			55.288	0.0205802	0.00972272	0.0233163	0.0133823
	55.172	0.0200942	0.00857327	0.0239622	0.00914526			55.333	0.0208074	0.00969179	0.0237157	0.0133477			55.378	0.0206549	0.0100095	0.0235906	0.0137676
	55.262	0.0201343	0.00884273	0.0240773	0.00937197			55.453	0.0209593	0.0100815	0.0241458	0.0137994			55.532	0.0207255	0.0105565	0.0239742	0.0145013
	55.382	0.0201368	0.00926502	0.0240999	0.00972056			55.539	0.0210177	0.0103951	0.0243365	0.014212			55.648	0.0208098	0.0109402	0.0243045	0.0150153
	55.472	0.0201244	0.00960411	0.0240747	0.0100008			55.659	0.0211057	0.0108294	0.024623	0.0147619			55.738	0.0208135	0.0112984	0.0244559	0.0154938
	55.592	0.0201376	0.0100148	0.0241003	0.0103566			55.783	0.0211799	0.01129	0.0248878	0.015345			55.798	0.0208292	0.0115238	0.0245768	0.0157961
	55.682	0.0201477	0.0103206	0.0241112	0.0106302			55.903	0.0212089	0.0117582	0.0250712	0.0159521			55.922	0.0208226	0.0120269	0.0247478	0.0164629
	55.742	0.0201113	0.0105869	0.0240256	0.0108539			55.959	0.0212524	0.0119665	0.0252095	0.0162009			56.012	0.0208034	0.0124038	0.0248394	0.0169569
	55.832	0.0201017	0.0109181	0.0239893	0.0111544			56.079	0.0212454	0.0124581	0.0253393	0.0168329			56.102	0.020822	0.0127407	0.0250089	0.0174232
	55.983	0.0200207	0.0115577	0.0238057	0.011725			56.173	0.0212631	0.0128376	0.025484	0.0173018			56.222	0.020753	0.0132762	0.0250431	0.0181065
	56.073	0.0199765	0.0119286	0.0237073	0.012066			56.263	0.0212237	0.0132295	0.0255325	0.0177943			56.342	0.0207147	0.0137761	0.0251467	0.0187728
	56.193	0.01981	0.0125431	0.0234163	0.0126098			56.353	0.0212186	0.0136085	0.0256426	0.0182587			56.432	0.0206554	0.0141752	0.0251654	0.0192818
	56.283	0.0197257	0.012951	0.02327	0.012984			56.443	0.0211463	0.0140229	0.0256426	0.0187663			56.519	0.0206107	0.014547	0.0252156	0.0197753
	56.373	0.0195469	0.0134486	0.0230011	0.0134278			56.564	0.0210916	0.0145616	0.025722	0.0194217			56.639	0.0204745	0.0151213	0.0251337	0.0204484
	56.463	0.0194245	0.0138883	0.0228162	0.013826			56.654	0.0210128	0.0149836	0.0257187	0.0199297			56.702	0.0204266	0.0154004	0.0251472	0.0208077
	56.553	0.0192379	0.0143819	0.0225559	0.0142656			56.804	0.0208505	0.0157048	0.0256634	0.0207899			56.819	0.0202658	0.0159788	0.0250205	0.0214459
	56.669	0.0189958	0.0150163	0.022228	0.0148256			56.864	0.0207721	0.0160003	0.0256178	0.0211385			56.939	0.0201031	0.0165672	0.0249064	0.0220991
	56.793	0.0187197	0.0157082	0.0218645	0.0154268			57.014	0.0205522	0.01675	0.0254593	0.0220172			57.029	0.0199495	0.017035	0.0247512	0.0225629
	56.883	0.0185196	0.0162129	0.0216042	0.015858			57.104	0.0203805	0.0172165	0.0252886	0.0225436			57.149	0.0197621	0.0176404	0.0245999	0.023203
	56.973	0.0183017	0.016733	0.0213243	0.0162954			57.191	0.0202514	0.0176489	0.0251879	0.0230623			57.269	0.0195536	0.0182619	0.0244095	0.023831
	57.063	0.0180546	0.0172752	0.0210096	0.0167465			57.284	0.0200741	0.0181259	0.0250037	0.0236114			57.329	0.0194266	0.0185913	0.0242555	0.0241145
	57.184	0.017706	0.0180204	0.0205636	0.0173577			57.344	0.0199272	0.0184431	0.0248243	0.0239515			57.48	0.0191125	0.0194089	0.0238977	0.0248443
	57.27	0.0174377	0.0185679	0.0202175	0.0178035			57.461	0.0196801	0.0190429	0.0245377	0.0246329			57.54	0.0189695	0.0197424	0.0237092	0.0251048
	57.394	0.0170776	0.0193471	0.0197433	0.0184236			57.581	0.0194174	0.0196558	0.0242166	0.0253301			57.663	0.0186993	0.0204105	0.0233943	0.0256867
	57.484	0.0167997	0.0199285	0.019371	0.0188848			57.671	0.0191734	0.0201208	0.0238922	0.0258131			57.75	0.0184936	0.0208873	0.0231356	0.0260735
	57.604	0.0164118	0.0207221	0.0188424	0.0195151			57.821	0.018823	0.020881	0.0234276	0.0266734			57.84	0.01827	0.0213792	0.0228423	0.0264524
	57.694	0.0161403	0.0213067	0.018462	0.0199696			57.881	0.0186543	0.0211865	0.0231938	0.0269874			57.93	0.0180256	0.0218603	0.0225044	0.0267874
	57.754	0.0159532	0.0217016	0.0181976	0.0202772			58.001	0.0183211	0.0217952	0.0227254	0.0276238			58.05	0.0177187	0.0225063	0.0220938	0.0272656
	57.844	0.0156708	0.0222952	0.0177945	0.0207382			58.125	0.0179004	0.0224127	0.022136	0.0281352			58.14	0.0174701	0.0229762	0.0217477	0.02758
	57.995	0.0151975	0.02329	0.0171051	0.0215098			58.242	0.0175159	0.0229882	0.0215973	0.0286202			58.261	0.0171194	0.0235857	0.0212547	0.0279553
	58.115	0.0147997	0.0240792	0.0165424	0.0221159			58.302	0.0173324	0.0232895	0.0213369	0.0289163			58.385	0.016769	0.0242156	0.0207543	0.028345
	58.205	0.0144996	0.0246658	0.0161172	0.0225665			58.452	0.0167688	0.0239792	0.020571	0.0292717			58.475	0.0164595	0.0245979	0.0203313	0.0284852
	58.265	0.0142947	0.0250536	0.0158322	0.0228625			58.486	0.0166558	0.0241466	0.0204143	0.0294157			58.565	0.0161943	0.025036	0.0199483	0.028726
	58.381	0.0138992	0.0258012	0.0152762	0.0234414			58.606	0.016225	0.0247131	0.0198304	0.0297918			58.595	0.0160983	0.0251714	0.019813	0.0287854
	58.505	0.0134429	0.0265746	0.0146842	0.024016			58.726	0.0157714	0.0252533	0.0192294	0.0300476			58.745	0.0156157	0.025843	0.0191269	0.0290685
	58.592	0.0131302	0.0271226	0.0142632	0.0244416			58.847	0.0153037	0.0257813	0.0186201	0.0302426			58.895	0.0150748	0.0264261	0.0184006	0.0291596
	58.682	0.0127856	0.0276668	0.0138333	0.0248431			58.906	0.0150749	0.0260502	0.0183244	0.0303692			58.955	0.0148605	0.0266619	0.0181089	0.0291989
	58.776	0.0124066	0.0281998	0.0133925	0.0252073			58.997	0.0147114	0.0263998	0.0178624	0.0303721			59.072	0.0144244	0.0270908	0.0175294	0.0292035
	58.862	0.012063	0.0286846	0.012989	0.025546			59.113	0.0142485	0.0268744	0.0172778	0.0304589			59.162	0.0140793	0.0274017	0.0170773	0.0291625
	58.956	0.0116852	0.0292048	0.0125511	0.025908			59.207	0.01387	0.0272238	0.0168047	0.0304444			59.282	0.013602	0.0277706	0.0164675	0.0290091
	59.046	0.0113149	0.029656	0.0121423	0.0261907			59.354	0.0132775	0.027643	0.0160717	0.0301936			59.372	0.0132531	0.0280747	0.0160059	0.0289502
	59.166	0.0108261	0.0302524	0.0116012	0.0265736			59.417	0.0130243	0.0278252	0.015759	0.0301043			59.466	0.0128712	0.0283325	0.0155213	0.0287667
	59.286	0.0103348	0.0308883	0.0110592	0.0270145			59.538	0.0125398	0.0281459	0.0151613	0.0298968			59.586	0.0123805	0.028629	0.0149012	0.028476
	59.437	0.00973109	0.0314571	0.0104185	0.0272941			59.628	0.0121804	0.0284016	0.0147159	0.029771			59.677	0.0120087	0.0288318	0.0144312	0.0282223
	59.497	0.00948548	0.0317361	0.0101575	0.0274713			59.718	0.0118243	0.0285803	0.0142757	0.0295437			59.767	0.0116421	0.0290494	0.0139634	0.027997
	59.647	0.00890157	0.0322537	0.00953479	0.0277278			59.838	0.0113519	0.0288231	0.0136868	0.0292535			59.857	0.01128	0.0291508	0.0135091	0.0276161
	59.737	0.00854732	0.0325777	0.00915963	0.0278994			59.928	0.0110055	0.0288648	0.0132594	0.028884			59.977	0.0108049	0.0292939	0.0129044	0.0271404
	59.797	0.00832317	0.0327422	0.008918	0.0279668			60.049	0.0105388	0.0289911	0.012673	0.0284752			60.097	0.0103415	0.0293785	0.0123103	0.0266161
	59.888	0.00799506	0.0329454	0.00855948	0.0280321			60.109	0.010318	0.0289189	0.0124021	0.0281472			60.184	0.0100127	0.029406	0.0118865	0.0262122
	59.978	0.00768143	0.0331051	0.00821242	0.0280664			60.229	0.00987164	0.028868	0.0118422	0.0275925			60.278	0.00965566	0.0294438	0.0114294	0.0257896
	60.068	0.00738055	0.0332158	0.00787474	0.0280649			60.316	0.00955498	0.028768	0.0114449	0.0271428			60.398	0.00925557	0.0292383	0.010888	0.0250533
	60.192	0.00698359	0.0332996	0.00742433	0.0280132			60.439	0.00912309	0.0285062	0.010905	0.0264234			60.515	0.00882055	0.0292248	0.0103323	0.0244961
	60.308	0.00664823	0.0332198	0.00703875	0.0278542			60.56	0.00870194	0.0282312	0.0103728	0.0257133			60.608	0.00852924	0.0289923	0.00992993	0.0239022
	60.369	0.00648578	0.0331057	0.0068543	0.027722			60.65	0.00838167	0.0280628	0.00996265	0.0252084			60.699	0.00823501	0.0287952	0.00953223	0.0233521
	60.489	0.00613019	0.0330658	0.00645455	0.0275776			60.77	0.00799385	0.0276084	0.00947291	0.0243931			60.789	0.00795459	0.0285543	0.00914823	0.0227866
	60.609	0.00578923	0.0329762	0.00606956	0.0273881			60.86	0.00768647	0.0273529	0.00907951	0.0238282			60.879	0.00768683	0.0282613	0.00877544	0.0221986
	60.669	0.00564567	0.0327638	0.00592041	0.0271851			60.921	0.00749113	0.0271136	0.00883088	0.023408			60.999	0.00731751	0.0278901	0.00827277	0.0214242
	60.79	0.00533754	0.0324619	0.00559208	0.0268458			61.011	0.0072084	0.0267369	0.00847091	0.0227745			61.09	0.00708167	0.027453	0.00792883	0.0207776
	60.88	0.00511773	0.0321762	0.00536639	0.0265491			61.101	0.00692128	0.0263786	0.00810662	0.0221408			61.176	0.00684968	0.0270549	0.00760058	0.0201755
	61	0.00482118	0.0318228	0.00505785	0.0261631			61.221	0.00658578	0.0257227	0.0076767	0.0212309			61.3	0.00652248	0.0264333	0.00713997	0.0192932
	61.09	0.00461366	0.0314467	0.00485781	0.0257999			61.312	0.00633492	0.0252258	0.00735471	0.0205409			61.387	0.00627676	0.0260259	0.00680742	0.0186687
	61.18	0.00440126	0.0310881	0.00465018	0.0254451			61.462	0.00593802	0.0243704	0.00684419	0.0193898			61.541	0.00592121	0.025044	0.00630051	0.0175378
	61.301	0.00416926	0.0302911	0.00446573	0.0247652			61.582	0.0056565	0.0235996	0.00647253	0.0184674			61.627	0.00572895	0.0244664	0.00603066	0.0169116
	61.391	0.0039699	0.0298295	0.00428318	0.0243422			61.639	0.00548782	0.0233256	0.00626879	0.0180028			61.748	0.00543409	0.0237132	0.00563323	0.016014
	61.451	0.0038661	0.0293869	0.00420179	0.0239744			61.762	0.00520749	0.0225251	0.00590363	0.0170393			61.808	0.00530987	0.0232791	0.00546115	0.015586
	61.571	0.00363557	0.0285935	0.00400436	0.0232979			61.853	0.00503158	0.0218761	0.0056612	0.0163607			61.932	0.00502387	0.0224628	0.00507726	0.014661
	61.662	0.00348768	0.0278928	0.00388053	0.0227252			61.943	0.00484807	0.0212591	0.00541777	0.0156758			62.022	0.00483891	0.0218193	0.00482491	0.0140151
	61.782	0.00326198	0.0270553	0.00368556	0.0220226			62.063	0.00461269	0.0204226	0.00510562	0.0147726			62.109	0.00466556	0.021194	0.00458735	0.0133956
	61.902	0.0030706	0.0261108	0.00351869	0.0212585			62.154	0.00443145	0.019785	0.00487118	0.0140756			62.202	0.0044903	0.0205152	0.0043448	0.0127488
	61.992	0.00293514	0.0253819	0.00339751	0.0206754			62.244	0.00430082	0.0191175	0.00467872	0.0135045			62.353	0.00421938	0.0194118	0.00396011	0.011703
	62.113	0.00279068	0.0243308	0.00325488	0.0198616			62.394	0.00401946	0.0180278	0.00431662	0.0123909			62.443	0.00407589	0.0187362	0.0037542	0.0111263
	62.233	0.00263335	0.0233198	0.00310279	0.0190699			62.511	0.00385315	0.0171745	0.00408327	0.0116915			62.563	0.00390394	0.0178276	0.00351556	0.0104366
	62.293	0.0025538	0.0228128	0.00302684	0.0186713			62.605	0.00369767	0.0164701	0.00387898	0.0110594			62.624	0.00381735	0.0173701	0.00339067	0.0100758
	62.414	0.00243338	0.0217295	0.00289443	0.0178494			62.695	0.00356308	0.0158035	0.00369877	0.0105111			62.714	0.00369614	0.0166934	0.00321658	0.00956547
	62.504	0.00237791	0.0208893	0.00281165	0.0172386			62.785	0.0034329	0.0151393	0.0035247	0.00998474			62.774	0.00362339	0.0162493	0.00312849	0.00928842
	62.594	0.00232044	0.0200527	0.00273003	0.0166293			62.876	0.00330659	0.014475	0.00335614	0.00947903			62.894	0.00347359	0.0153363	0.00290126	0.00861531
	62.684	0.00227233	0.0192086	0.00265525	0.0160228			62.932	0.0032361	0.0140915	0.00326426	0.00920801			63.015	0.00333734	0.0144245	0.00271374	0.00802941
	62.744	0.00224419	0.0186426	0.00260912	0.0156198			63.026	0.00311334	0.0134208	0.00310161	0.00872343			63.135	0.00321189	0.0135226	0.00254605	0.00748818
	62.865	0.00219647	0.0175019	0.0025261	0.0148178			63.176	0.00292266	0.0123251	0.00284159	0.00795087			63.282	0.00307094	0.0124001	0.00235334	0.0068508
	62.981	0.00215638	0.0164146	0.00245833	0.0140625			63.293	0.0027894	0.0115158	0.00266083	0.00741586			63.346	0.00301151	0.0119591	0.00229577	0.00663474
	63.075	0.00212351	0.015584	0.00241391	0.0134946			63.384	0.00269499	0.0109191	0.0025339	0.00703863			63.492	0.00288908	0.0108171	0.00212819	0.0060452
	63.196	0.00208609	0.0144174	0.00236109	0.0126903			63.477	0.00260331	0.0103088	0.00240697	0.00665934			63.523	0.00286156	0.0106348	0.0021109	0.00596784
	63.316	0.00204379	0.0133391	0.00232113	0.0119552			63.598	0.00249065	0.0095023	0.00224309	0.0061659			63.647	0.00276003	0.00981865	0.00201899	0.00559625
	63.437	0.00199665	0.0123531	0.00228838	0.0112876			63.688	0.00242177	0.00899663	0.00214948	0.00588206			63.767	0.00266693	0.00896488	0.0019231	0.00520611
	63.531	0.00196073	0.0115191	0.00226472	0.0107164			63.809	0.00232906	0.00825004	0.00200845	0.00545192			63.824	0.00262257	0.00864477	0.0018907	0.00506575
	63.617	0.00192452	0.0107569	0.0022451	0.0101917			63.929	0.00225466	0.00762621	0.00189977	0.00512168			63.948	0.00252863	0.00793778	0.00181693	0.00474985
	63.707	0.00189016	0.0100874	0.00222187	0.00973198			63.989	0.00221854	0.00730726	0.00184367	0.00495129			64.008	0.00247943	0.00748303	0.00177223	0.00455114
	63.798	0.00185066	0.0093446	0.00219953	0.00921453			64.076	0.00216976	0.00686628	0.00176725	0.00472036			64.124	0.00239048	0.00687158	0.00170822	0.00427674
	63.918	0.00181022	0.00852208	0.00216012	0.00863602			64.14	0.00213913	0.00658502	0.00172132	0.0045814			64.245	0.00229649	0.00625812	0.00164201	0.00399922
	64.008	0.00177376	0.00785282	0.00213134	0.00815814			64.286	0.00206544	0.00590387	0.00160397	0.0042303			64.335	0.00222313	0.00580367	0.00159264	0.00379603
	64.095	0.00174629	0.00728627	0.00209651	0.00774708			64.407	0.0020065	0.00537299	0.00151145	0.00395838			64.489	0.00210171	0.0051323	0.0015127	0.00348908
	64.159	0.00173543	0.0069635	0.00206329	0.00750553			64.531	0.00194558	0.00485322	0.0014182	0.00369382			64.58	0.00202904	0.004764	0.00146675	0.0033222
	64.279	0.00170485	0.00627944	0.00200451	0.00699074			64.621	0.00190103	0.00449742	0.00135296	0.00351543			64.73	0.00190493	0.00419144	0.00139307	0.00306976
	64.369	0.001684	0.00580424	0.00195673	0.00662509			64.678	0.00188002	0.00433622	0.0013301	0.00343179			64.79	0.00186872	0.00403161	0.00136761	0.00299027
	64.49	0.00165763	0.00521535	0.00188871	0.00616202			64.772	0.00183675	0.00402024	0.00127487	0.00327065			64.881	0.00179433	0.00372678	0.00132602	0.00285996
	64.61	0.00163167	0.00467863	0.00181861	0.00573125			64.922	0.00176481	0.0035341	0.00118784	0.00302576			64.967	0.00174325	0.00351507	0.00129219	0.00276075
	64.731	0.00160363	0.00419782	0.00174728	0.00533543			65.013	0.00172336	0.00327548	0.00114423	0.00289249			65.061	0.0016845	0.00328158	0.00125608	0.00265783
	64.821	0.00158117	0.00386198	0.00169451	0.0050566			65.073	0.00169936	0.00313355	0.00112282	0.00281441			65.152	0.00163181	0.00307424	0.00122344	0.0025681
	64.911	0.00156118	0.00351427	0.00163828	0.00477601			65.193	0.00164017	0.00279538	0.00106564	0.00264584			65.238	0.00158367	0.00288795	0.00119423	0.00248916
	65.002	0.00153466	0.00322772	0.00158655	0.00453321			65.344	0.00158145	0.0024842	0.00102145	0.00247531			65.363	0.00151748	0.00263544	0.00115512	0.00238222
	65.092	0.00150352	0.00297781	0.0015401	0.00431529			65.43	0.00153847	0.00227024	0.000991517	0.00236701			65.453	0.00148282	0.00248557	0.00113085	0.00231971
	65.182	0.00146404	0.00277508	0.00150366	0.00412452			65.525	0.00150109	0.00209035	0.00097005	0.00227005			65.603	0.00144126	0.00226901	0.00109458	0.00223574
	65.273	0.00142855	0.00254982	0.00146184	0.00392832			65.611	0.00147411	0.00196045	0.000956709	0.00219851			65.724	0.00140712	0.00209413	0.00106862	0.00216272
	65.393	0.00136916	0.00232816	0.00142588	0.00371048			65.675	0.00145046	0.00185138	0.00094644	0.00214037			65.845	0.00139455	0.00196033	0.0010421	0.00212309
	65.514	0.00132415	0.00203339	0.00136784	0.00347417			65.796	0.00141584	0.00168789	0.000935111	0.00205243			65.875	0.00138958	0.00192381	0.00103609	0.00210889
	65.604	0.00127955	0.00188085	0.0013446	0.0033302			65.946	0.00136833	0.00147169	0.000923001	0.00193856			65.995	0.00137209	0.0017804	0.00101316	0.00204939
	65.694	0.0012335	0.00174759	0.0013278	0.00319812			66.037	0.00135218	0.00138691	0.000923378	0.00189408			66.116	0.0013612	0.00164668	0.000990264	0.00199138
	65.754	0.00120118	0.00169223	0.00132509	0.00312682			66.127	0.00133321	0.00129136	0.000922399	0.00184502			66.206	0.00135715	0.00156356	0.000971571	0.00195727
	65.875	0.00114205	0.00155025	0.00131294	0.00297681			66.217	0.00130789	0.00116786	0.000916821	0.00178385			66.296	0.00135387	0.00148779	0.000952321	0.00192348
	65.995	0.00108499	0.00141084	0.00130601	0.00283116			66.334	0.00129224	0.00106834	0.000918354	0.00173546			66.387	0.00134923	0.00142864	0.000932187	0.00189512
	66.142	0.00102555	0.00131544	0.00130603	0.00270531			66.458	0.00128528	0.00100474	0.000923902	0.0017038			66.473	0.00134833	0.00135111	0.00091207	0.00185192
	66.202	0.000999068	0.00125756	0.00130891	0.00263646			66.549	0.00127907	0.000950727	0.000924976	0.00167743			66.597	0.00133463	0.00130667	0.000885834	0.00181703
	66.327	0.000958571	0.00119434	0.0013104	0.0025436			66.639	0.00127452	0.000904748	0.000925187	0.0016543			66.688	0.00132945	0.00124869	0.000863082	0.00177581
	66.417	0.000930918	0.00115116	0.00131256	0.00247314			66.759	0.00126997	0.000855027	0.000923608	0.00162694			66.774	0.00132367	0.0011984	0.000839907	0.00173679
	66.511	0.00091825	0.00112575	0.00130371	0.00243696			66.82	0.00126677	0.000852413	0.000921294	0.0016201			66.929	0.00130231	0.00114384	0.000804503	0.00167683
	66.598	0.000904147	0.00109633	0.0012977	0.00238909			66.91	0.00126243	0.000824046	0.000916523	0.00159982			67.019	0.00129004	0.00110935	0.000782265	0.00164085
	66.718	0.000883277	0.00106351	0.00128811	0.00231761			67.057	0.00125778	0.000776481	0.00090734	0.00156221			67.14	0.00126972	0.00106737	0.000754826	0.00159765
	66.809	0.000882049	0.00103541	0.00127218	0.00228335			67.147	0.00125042	0.00076815	0.000897875	0.00154167			67.256	0.0012579	0.00101891	0.000720752	0.00155328
	66.869	0.000884274	0.0010143	0.00126042	0.00226151			67.241	0.00123497	0.00077495	0.000883058	0.00151975			67.29	0.00124907	0.00100743	0.000715399	0.00154551
	66.989	0.0008688	0.000999547	0.00123906	0.00219977			67.388	0.0012187	0.000763687	0.000863464	0.00147397			67.381	0.00123433	0.000971694	0.000693512	0.00152068
	67.05	0.000874358	0.000977603	0.00122528	0.00217828			67.452	0.00121309	0.000758824	0.000855619	0.0014524			67.531	0.00121287	0.000913224	0.000656831	0.00148831
	67.2	0.000876634	0.000945751	0.00119171	0.00211704			67.543	0.00119391	0.000766373	0.000838963	0.00142083			67.648	0.00119256	0.000863518	0.000630978	0.00147504
	67.321	0.000881996	0.000922031	0.00116527	0.00206822			67.663	0.00116432	0.000778438	0.000815823	0.00137586			67.742	0.00117677	0.000823964	0.000610726	0.00147049
	67.411	0.000887328	0.000906399	0.00114684	0.00203171			67.784	0.00112446	0.000787063	0.000789658	0.00132468			67.829	0.00115973	0.000782014	0.000592231	0.00147285
	67.532	0.000896301	0.000887713	0.00112456	0.0019822			67.871	0.00110096	0.000792424	0.000774527	0.00129041			67.893	0.00114958	0.000757689	0.000579525	0.00147548
	67.596	0.000889294	0.000890506	0.00111041	0.00195321			67.935	0.00108376	0.000800891	0.000764084	0.00126738			68.014	0.00112742	0.000703089	0.000554562	0.00148898
	67.682	0.000905158	0.000871005	0.00110028	0.00191931			68.055	0.00104823	0.000807181	0.000745625	0.00122416			68.104	0.00111196	0.000668112	0.0005376	0.00150164
	67.773	0.000920125	0.000856222	0.00109085	0.00188369			68.176	0.00101615	0.000803058	0.000732275	0.00118695			68.194	0.00109676	0.000635448	0.000521403	0.00151629
	67.923	0.000932453	0.000837081	0.00107703	0.00182277			68.236	0.00100175	0.00080266	0.000727489	0.00117241			68.311	0.00107818	0.000598326	0.000501398	0.0015354
	67.987	0.00094869	0.000828441	0.00107456	0.00180319			68.357	0.000969462	0.000827955	0.000717999	0.00115112			68.466	0.00105198	0.000553263	0.000478688	0.00156193
	68.108	0.000960655	0.000807199	0.00107122	0.00176115			68.447	0.000957495	0.000813741	0.000719397	0.00114138			68.552	0.00103968	0.000535966	0.00046635	0.00156951
	68.225	0.000985679	0.000788813	0.0010706	0.00173544			68.564	0.000938432	0.00082743	0.000720825	0.00113797			68.673	0.00102014	0.000509331	0.000450721	0.00158014
	68.345	0.00100752	0.000764423	0.00107283	0.00171588			68.688	0.000937934	0.000803169	0.000734072	0.00114615			68.737	0.00101216	0.000506738	0.000442726	0.00157186
	68.47	0.00103047	0.000734486	0.00107765	0.0017058			68.809	0.00094802	0.000770761	0.000752391	0.00116412			68.854	0.000994375	0.000495978	0.000429235	0.00155749
	68.53	0.00103979	0.000714289	0.00108222	0.00170244			68.899	0.000947742	0.000776079	0.000761639	0.00117994			68.944	0.000982578	0.000504716	0.000420999	0.00151869
	68.617	0.00105849	0.0006911	0.00108617	0.00170573			68.99	0.000950987	0.000777333	0.000772066	0.00119938			69.038	0.000966531	0.000497912	0.000411228	0.00149504
	68.707	0.00107879	0.000667702	0.00108968	0.00171352			69.08	0.000959307	0.000766418	0.000783385	0.00122003			69.125	0.000951199	0.000493358	0.000401889	0.00146734
	68.798	0.00109718	0.000651338	0.00109239	0.00172465			69.14	0.000964904	0.00075859	0.000789918	0.0012338			69.216	0.000936406	0.000498046	0.00039378	0.00142103
	68.922	0.00112249	0.000623034	0.00109662	0.00173939			69.261	0.000972832	0.000748199	0.000799268	0.00126065			69.306	0.00092197	0.000504983	0.000386113	0.00136955
	68.978	0.00113412	0.000610961	0.00109789	0.00174592			69.351	0.000980207	0.000725495	0.000801479	0.00127627			69.43	0.000904958	0.000522263	0.000377642	0.00128862
	69.069	0.0011446	0.000599762	0.00110208	0.00175252			69.472	0.000982787	0.000698239	0.000794806	0.00129195			69.521	0.000892253	0.000535479	0.000370584	0.00123103
	69.189	0.00117456	0.000575412	0.00109945	0.00176356			69.623	0.000976269	0.000668158	0.000778626	0.00130146			69.702	0.000865148	0.000564304	0.000354666	0.00111855
	69.31	0.00120519	0.000556707	0.0010932	0.00176996			69.713	0.000967408	0.000644889	0.000760858	0.00129964			69.762	0.000859292	0.000581008	0.000350933	0.00108469
	69.404	0.0012323	0.000544143	0.00108465	0.00177201			69.834	0.000949835	0.000610599	0.000729905	0.00128865			69.913	0.000836607	0.000611959	0.000337305	0.00100165
	69.551	0.00121894	0.00055133	0.00109356	0.00174659			69.924	0.000932418	0.00058525	0.000699238	0.00127566			69.973	0.000829793	0.000633263	0.000333143	0.000977838
	69.642	0.00121711	0.000553651	0.00109395	0.00172923			70.015	0.000913589	0.000556812	0.000669089	0.00125654			70.064	0.000816493	0.000659263	0.000325426	0.000941693
	69.702	0.00122527	0.000551469	0.00109031	0.00171991			70.105	0.000894049	0.000522895	0.000640148	0.00123171			70.214	0.000793476	0.000690816	0.000311428	0.000885871
	69.853	0.00119676	0.00056589	0.00109769	0.0016732			70.165	0.000880278	0.00050143	0.000618155	0.00121416			70.245	0.000788995	0.000700596	0.000308771	0.000879137
	69.943	0.00117902	0.000574298	0.00110189	0.00164271			70.286	0.000852767	0.000449633	0.000575079	0.0011737			70.335	0.000775123	0.000744009	0.00030194	0.000877567
	70.004	0.00117414	0.000576328	0.00110423	0.00162322			70.346	0.000840365	0.000440095	0.000548992	0.00115587			70.456	0.000757637	0.000784415	0.000291119	0.00087305
	70.094	0.00114274	0.000590151	0.00111205	0.00158613			70.463	0.000817089	0.000387745	0.000507682	0.00111379			70.546	0.000747116	0.000806328	0.00028215	0.000870092
	70.215	0.0011116	0.000603052	0.00112414	0.00153712			70.588	0.000796344	0.000330617	0.000464866	0.0010703			70.667	0.000734985	0.000847512	0.000271201	0.000890566
	70.305	0.0010803	0.000617014	0.00113466	0.00149912			70.708	0.000783085	0.000299089	0.000425023	0.00103245			70.818	0.000727021	0.0008953	0.000258433	0.000931122
	70.426	0.00103808	0.00063739	0.00115084	0.00144895			70.859	0.000772929	0.000250432	0.000382833	0.000991376			70.908	0.000726798	0.000923519	0.000253681	0.000970945
	70.486	0.00101624	0.000648788	0.00115887	0.00142601			70.92	0.00077131	0.000233788	0.000368375	0.000977766			70.995	0.00072992	0.000945231	0.000249388	0.00100529
	70.576	0.000982928	0.000666283	0.0011693	0.00139783			71.006	0.000771374	0.00021304	0.00035102	0.000961871			71.089	0.000736387	0.000965978	0.000246166	0.00104246
	70.701	0.000938122	0.000695796	0.0011861	0.00135939			71.131	0.000776022	0.000194317	0.000332891	0.000946282			71.18	0.000745668	0.000982957	0.000245266	0.00107972
	70.822	0.000894261	0.00072196	0.00119472	0.00134341			71.221	0.000782413	0.000186896	0.000325764	0.000940659			71.27	0.000757522	0.000995805	0.000246686	0.00111646
	70.908	0.000861511	0.000748965	0.00120302	0.00133036			71.342	0.000793346	0.000193027	0.000324607	0.000940479			71.361	0.00076863	0.00101616	0.000247858	0.00114397
	71.033	0.000814202	0.000776034	0.00120169	0.00133908			71.402	0.00080179	0.000186596	0.000325953	0.000942812			71.478	0.000788058	0.00102749	0.000255124	0.0011839
	71.12	0.000777517	0.000805761	0.00120434	0.00134286			71.523	0.000818049	0.000198075	0.000335187	0.000953156			71.572	0.00080659	0.00102405	0.000263706	0.0012142
	71.214	0.000736312	0.00083382	0.00120196	0.00135799			71.553	0.000820076	0.000210144	0.000340459	0.000955997			71.662	0.000820266	0.00103748	0.000271734	0.00123164
	71.3	0.000701484	0.000841716	0.0011843	0.00138922			71.704	0.000844706	0.000229037	0.000355417	0.000979743			71.813	0.000855979	0.000974746	0.000288111	0.00127016
	71.391	0.000657415	0.000864785	0.0011767	0.00141373			71.794	0.000852421	0.000258261	0.000371348	0.000992768			71.9	0.000870203	0.000957946	0.00029639	0.00128065
	71.512	0.000606274	0.000865327	0.00113979	0.00146698			71.945	0.000866359	0.000304571	0.000386717	0.00102096			72.024	0.00088702	0.000934927	0.000308017	0.00129039
	71.602	0.000569508	0.000858944	0.00110723	0.00150733			72.066	0.000865628	0.000346908	0.000400068	0.00103581			72.115	0.00089879	0.000879991	0.000311208	0.00129698
	71.693	0.000529243	0.000853312	0.00107948	0.00154234			72.157	0.000861174	0.000378769	0.000403013	0.00104548			72.175	0.000903961	0.000852442	0.000313094	0.00129932
	71.813	0.00047297	0.0008403	0.00104685	0.0015814			72.217	0.000855316	0.000399086	0.000402697	0.00104932			72.266	0.000909206	0.000809191	0.000314124	0.00130196
	71.874	0.000453823	0.000820485	0.00101881	0.00160415			72.307	0.000840768	0.000423427	0.000400841	0.00104755			72.387	0.000910966	0.000740307	0.000309491	0.00130471
	72.024	0.000397247	0.000772998	0.000967529	0.00164264			72.428	0.000816905	0.000458334	0.000386998	0.00104154			72.504	0.000911554	0.000687825	0.000307923	0.00131583
	72.145	0.000364109	0.000716898	0.00092261	0.00166587			72.579	0.000777076	0.000495108	0.000360703	0.00101755			72.594	0.000902123	0.000610727	0.000288031	0.00131483
	72.239	0.000331578	0.000675016	0.00089457	0.00167646			72.67	0.000749262	0.000530518	0.000336675	0.000999161			72.719	0.000894301	0.000531831	0.000271787	0.00133461
	72.33	0.000302271	0.000631116	0.000867076	0.00168309			72.73	0.000728642	0.000528732	0.000326991	0.000975355			72.809	0.000883435	0.000466968	0.000250001	0.00134519
	72.39	0.000288289	0.000597885	0.0008481	0.00168618			72.821	0.000696087	0.00054763	0.000304944	0.000940292			72.926	0.000874307	0.000387855	0.000227605	0.00138038
	72.511	0.000260465	0.000532783	0.000811081	0.00168896			72.972	0.000639958	0.000546589	0.000277465	0.000863465			73.02	0.0008632	0.000326709	0.000201444	0.00140134
	72.628	0.000246766	0.000462528	0.000777564	0.00168976			73.062	0.000606345	0.000536024	0.000265537	0.000811798			73.111	0.000855332	0.000269536	0.000178709	0.00143332
	72.719	0.000247162	0.000400979	0.000757087	0.00169055			73.183	0.000562508	0.000497801	0.000261545	0.000739733			73.202	0.000852241	0.000208713	0.000159306	0.00148473
	72.809	0.000246669	0.000347367	0.000737672	0.00169192			73.243	0.000541297	0.000480277	0.000260616	0.000704925			73.288	0.000842458	0.000165871	0.000133967	0.0015055
	72.934	0.000252697	0.000277253	0.000713533	0.00169672			73.334	0.000510537	0.000446211	0.000264434	0.000654868			73.413	0.000834004	0.000100666	0.000102865	0.00155521
	72.99	0.000263935	0.000242281	0.000710694	0.00170127			73.455	0.000472949	0.000386649	0.000279694	0.000598281			73.503	0.000829279	5.49152e-05	8.21363e-05	0.00159186
	73.081	0.000278134	0.000195483	0.000699884	0.00171006			73.575	0.000440344	0.000327456	0.000298884	0.00055364			73.594	0.000824372	1.09842e-05	6.24234e-05	0.00162364
	73.202	0.000303922	0.000138205	0.000689037	0.00172734			73.632	0.000426951	0.000305529	0.000307741	0.000533127			73.745	0.000819497	-6.71101e-05	3.37296e-05	0.00167256
	73.326	0.000335464	8.34742e-05	0.000674407	0.00175309			73.787	0.000398101	0.000218432	0.000347015	0.000505446			73.836	0.000815199	-0.00011197	1.8512e-05	0.00168796
	73.413	0.000361715	4.44032e-05	0.000662803	0.00177769			73.847	0.000390077	0.000181831	0.000364627	0.000503003			73.956	0.000811576	-0.000179879	9.21426e-07	0.00170089
	73.504	0.000396713	1.58074e-05	0.000673328	0.00180426			73.994	0.000377986	9.27841e-05	0.000411681	0.000511038			74.047	0.000804339	-0.000214625	-9.20116e-06	0.00169029
	73.624	0.000442976	-1.08539e-05	0.000688872	0.00184166			74.024	0.000376486	6.9056e-05	0.000418347	0.000522631			74.138	0.000798092	-0.000247581	-1.65101e-05	0.0016757
	73.715	0.00047583	-4.064e-05	0.000686053	0.00187811			74.149	0.000374692	-3.20424e-06	0.000461418	0.000544537			74.228	0.000794408	-0.000290183	-2.29457e-05	0.00166104
	73.836	0.000519133	-6.427e-05	0.000695607	0.00192316			74.3	0.000377327	-9.03584e-05	0.000508725	0.000590001			74.319	0.000790734	-0.00033076	-2.75953e-05	0.00164155
	73.926	0.000548681	-7.33044e-05	0.000706998	0.00195289			74.39	0.000379728	-0.000138726	0.00053305	0.000622726			74.379	0.000788222	-0.000354917	-2.95654e-05	0.00162688
	74.017	0.000575973	-9.01965e-05	0.000712763	0.00198692			74.481	0.000381472	-0.000184106	0.000555768	0.000656362			74.5	0.000784887	-0.00041799	-3.5274e-05	0.00159185
	74.081	0.00059147	-8.11013e-05	0.000727808	0.00199603			74.572	0.000380767	-0.000228728	0.000580468	0.000685939			74.621	0.000777576	-0.000441262	-3.28521e-05	0.00155864
	74.171	0.000610808	-8.13943e-05	0.000740678	0.00201417			74.662	0.0003813	-0.000255537	0.000580266	0.000729149			74.741	0.000770018	-0.000464951	-3.09543e-05	0.0015233
	74.322	0.0006333	-7.70294e-05	0.000762712	0.00203092			74.753	0.000374636	-0.000298725	0.000600285	0.000754464			74.866	0.000760915	-0.000493518	-3.34685e-05	0.00147818
	74.379	0.000634421	-6.41432e-05	0.000774082	0.00202277			74.874	0.000367397	-0.000326377	0.00059598	0.00079767			74.987	0.000747487	-0.000488523	-3.08196e-05	0.0014403
	74.534	0.000643665	-6.48934e-05	0.000793662	0.00202373			74.995	0.00035232	-0.000364058	0.000592255	0.000831096			75.043	0.000740345	-0.000477826	-2.81753e-05	0.00142454
	74.651	0.000634856	-5.27225e-05	0.000811338	0.00200085			75.085	0.000341427	-0.000381471	0.000578851	0.000854157			75.164	0.000725244	-0.00043848	-1.86215e-05	0.00139489
	74.741	0.000627641	-4.89404e-05	0.000824342	0.00198394			75.172	0.000335903	-0.000380074	0.000555283	0.000874882			75.255	0.000715336	-0.000399746	-9.74059e-06	0.00137377
	74.832	0.000623268	-4.98034e-05	0.000838196	0.00196689			75.297	0.00032664	-0.000386592	0.000520115	0.000898661			75.312	0.000703983	-0.000382425	-1.13567e-05	0.00135301
	74.923	0.000604483	-4.20763e-05	0.000853055	0.00194046			75.417	0.000317925	-0.00039976	0.000484321	0.000916301			75.436	0.00068344	-0.000322774	-6.58994e-06	0.00131784
	75.013	0.000595355	-4.18665e-05	0.00086976	0.00191665			75.538	0.000313107	-0.000413175	0.000445121	0.000930375			75.493	0.000669876	-0.000292617	-7.24328e-06	0.00130057
	75.138	0.000581515	-4.01305e-05	0.000897713	0.00187794			75.629	0.000302058	-0.000444311	0.000419206	0.000934109			75.644	0.000653431	-0.000194604	7.14895e-06	0.00126828
	75.225	0.000568237	-3.4972e-05	0.000920338	0.00185001			75.72	0.000303797	-0.000454561	0.000387019	0.000941242			75.799	0.000623587	-8.14619e-05	1.34987e-05	0.00124044
	75.315	0.000546816	-2.07051e-05	0.000943689	0.00182886			75.81	0.000314354	-0.000454261	0.000354073	0.000951798			75.859	0.000626866	-3.89145e-05	2.51765e-05	0.00123045
	75.406	0.000530986	-4.28021e-06	0.000970946	0.00180983			75.871	0.000325099	-0.000451713	0.000332719	0.000960204			75.98	0.00062968	4.74277e-05	4.57595e-05	0.00121135
	75.497	0.000522599	1.15722e-05	0.00100374	0.00178795			75.991	0.000333089	-0.000473119	0.000293164	0.000969095			76.071	0.000630823	0.000113109	6.02433e-05	0.00120017
	75.587	0.000516954	3.14497e-05	0.00103929	0.00176842			76.052	0.000340889	-0.000480171	0.000273385	0.000975594			76.192	0.000635186	0.00020072	8.1055e-05	0.00119136
	75.678	0.000514439	5.4999e-05	0.00107891	0.00174924			76.173	0.000361603	-0.000489597	0.000236164	0.00099097			76.252	0.000645968	0.000234211	9.5106e-05	0.00117996
	75.829	0.000515014	0.000103605	0.00115165	0.00172007			76.294	0.000382741	-0.00050025	0.000200134	0.0010104			76.373	0.000668731	0.000296943	0.000122238	0.00116059
	75.95	0.000516917	0.00015432	0.00120556	0.00170897			76.418	0.000416534	-0.000496106	0.000169942	0.00102807			76.464	0.000683951	0.000350909	0.000144079	0.00115706
	76.071	0.000519638	0.000212377	0.00125077	0.0017079			76.501	0.000441728	-0.000488651	0.000151969	0.00103573			76.584	0.000713381	0.00040244	0.000174211	0.0011438
	76.131	0.000521235	0.000242338	0.00126534	0.00171262			76.622	0.000473656	-0.000482316	0.000126131	0.00106992			76.675	0.000738932	0.000428902	0.000194864	0.00113146
	76.252	0.00052297	0.000308134	0.00129755	0.00171972			76.717	0.000504671	-0.000464003	0.000109355	0.00107955			76.766	0.000763968	0.000470731	0.000225143	0.00112799
	76.316	0.000521775	0.000348383	0.00131661	0.00172361			76.807	0.000533235	-0.000442618	9.50943e-05	0.00109392			76.856	0.000790974	0.000493746	0.000248453	0.00111886
	76.403	0.000520708	0.000400338	0.00132556	0.00173524			76.928	0.000571057	-0.000404744	7.83741e-05	0.00111584			76.947	0.000817966	0.000513333	0.000270919	0.00111096
	76.494	0.00051846	0.000455576	0.00132698	0.00174902			77.049	0.000608574	-0.000356008	6.37433e-05	0.00114304			77.068	0.000851862	0.000536056	0.000299138	0.00110339
	76.618	0.000510254	0.000538334	0.00132435	0.00176873			77.14	0.000618198	-0.000308039	5.20968e-05	0.00113345			77.189	0.000878965	0.000552574	0.000319222	0.00110669
	76.735	0.000506087	0.000604169	0.00130063	0.00178563			77.231	0.000640612	-0.000258571	4.12253e-05	0.00115496			77.31	0.000903922	0.000577321	0.000346689	0.00110693
	76.8	0.000501899	0.000642315	0.00128686	0.00179366			77.351	0.00066036	-0.000183236	2.44735e-05	0.00117363			77.431	0.000916309	0.000601154	0.000365563	0.00112946
	76.89	0.000499737	0.000686504	0.00126194	0.00180071			77.472	0.000653443	-9.78322e-05	1.29281e-05	0.00117142			77.522	0.000926876	0.000623209	0.000385856	0.00113554
	77.011	0.000487319	0.000753667	0.00123226	0.00180777			77.503	0.000643388	-7.49634e-05	1.39956e-05	0.00116595			77.642	0.000930426	0.000655476	0.000408981	0.00116369
	77.102	0.000480494	0.00079405	0.00120715	0.00180728			77.593	0.000645024	-7.48146e-06	-1.08636e-06	0.00117332			77.673	0.000925713	0.000666286	0.000414417	0.00118386
	77.193	0.000477188	0.000824204	0.00118176	0.00180229			77.684	0.000624383	6.12629e-05	-3.64021e-06	0.00116706			77.794	0.000921249	0.000704673	0.000440726	0.00122328
	77.314	0.000457206	0.000868089	0.00114953	0.00179309			77.805	0.000609102	0.000154343	-1.95004e-05	0.00116174			77.884	0.000921594	0.00073198	0.000459672	0.00124406
	77.434	0.00045351	0.00088374	0.00111718	0.00177998			77.926	0.000582841	0.000243067	-2.60321e-05	0.00114608			78.001	0.000912251	0.000771114	0.000485244	0.00129126
	77.521	0.000435088	0.000898217	0.00109245	0.00176913			78.013	0.000560594	0.000301609	-2.47245e-05	0.00113029			78.126	0.000889892	0.000812712	0.000514714	0.00135755
	77.646	0.000419699	0.000899413	0.00105598	0.0017546			78.134	0.000537641	0.000381947	-3.20935e-05	0.00109795			78.247	0.00087395	0.000845719	0.000538895	0.00141013
	77.737	0.000412761	0.000892241	0.00102807	0.00174531			78.258	0.000501853	0.000436835	-7.26003e-06	0.00106673			78.368	0.000856253	0.000870979	0.000558902	0.00145988
	77.824	0.000400475	0.000883329	0.00100004	0.00173769			78.406	0.000471086	0.000487665	1.64394e-05	0.00101868			78.428	0.000852882	0.000883381	0.000566931	0.00148055
	77.948	0.000392708	0.000864525	0.000958435	0.00172824			78.47	0.000459868	0.00051188	2.28436e-05	0.000989142			78.519	0.000836854	0.000892826	0.000576198	0.00151265
	78.039	0.000387787	0.000849562	0.000928019	0.00172329			78.531	0.000449186	0.000520987	3.64067e-05	0.000967552			78.61	0.00080905	0.000882351	0.000576502	0.00153609
	78.099	0.000384761	0.000839944	0.000909326	0.00172361			78.682	0.000428185	0.000525732	6.98867e-05	0.000913785			78.701	0.000795615	0.000882056	0.000577263	0.00155601
	78.19	0.000385814	0.000825515	0.00088104	0.00172168			78.746	0.000424589	0.000513264	8.21838e-05	0.000895679			78.791	0.000783667	0.000884541	0.000577704	0.00157502
	78.341	0.000393678	0.000803693	0.000838241	0.00171627			78.863	0.000413399	0.000500114	0.000105147	0.000854152			78.882	0.000758703	0.000856542	0.0005635	0.0015781
	78.462	0.000403416	0.000788498	0.000809959	0.00171278			78.984	0.000417205	0.000455231	0.000114509	0.000823397			79.033	0.000719774	0.000797271	0.000528847	0.0015673
	78.553	0.000414278	0.000779901	0.00079245	0.00171457			79.075	0.000412902	0.000431897	0.000127153	0.000797679			79.128	0.000696928	0.000756194	0.000503363	0.00155467
	78.644	0.000426711	0.000772694	0.000777611	0.00171753			79.136	0.000417329	0.000404377	0.000125553	0.000785026			79.215	0.000677317	0.000723984	0.000483511	0.00154824
	78.734	0.000440227	0.000766836	0.00076507	0.00172182			79.256	0.000415627	0.000364431	0.000135198	0.000760184			79.305	0.000656727	0.000669393	0.000448931	0.00152075
	78.825	0.000460021	0.00076709	0.000753598	0.0017296			79.347	0.000415236	0.000332154	0.000140353	0.000745537			79.487	0.000619519	0.000575647	0.00039161	0.00148678
	78.916	0.000473126	0.000761494	0.000743032	0.00173412			79.498	0.000419057	0.000273489	0.000132964	0.000730098			79.517	0.00061612	0.000552871	0.000376778	0.00146833
	79.037	0.000496255	0.000760718	0.00072746	0.00174054			79.619	0.00041914	0.00023231	0.000122793	0.000726622			79.638	0.000595512	0.000489523	0.000339652	0.00144885
	79.097	0.000496003	0.000748028	0.000721861	0.00174229			79.68	0.000414596	0.000217556	0.000126593	0.000722336			79.79	0.000578139	0.000406574	0.000292869	0.00141729
	79.184	0.000502916	0.000737763	0.000711482	0.00174441			79.771	0.000405984	0.000198634	0.000130091	0.000718378			79.88	0.000572339	0.000359169	0.000268463	0.00140056
	79.336	0.000511413	0.000717553	0.000691441	0.00174269			79.895	0.000393941	0.000175828	0.000125587	0.000726163			79.971	0.000570815	0.000312687	0.000246922	0.00138457
	79.426	0.000510352	0.00070038	0.000681255	0.00173883			79.952	0.000385563	0.000169168	0.000127209	0.000729364			80.062	0.000582362	0.000265667	0.000229097	0.00135937
	79.521	0.000501709	0.000676608	0.000677095	0.00173443			80.043	0.000366852	0.000164653	0.000134949	0.000730991			80.183	0.000599631	0.000207339	0.000211682	0.00133826
	79.611	0.000497594	0.00065931	0.000664052	0.00172318			80.164	0.000346523	0.000156491	0.000141748	0.000749435			80.243	0.000595158	0.000182276	0.000203355	0.00134265
	79.732	0.000481604	0.000629439	0.000654715	0.00170764			80.255	0.000327855	0.000154288	0.000152022	0.00076225			80.334	0.000596658	0.000143785	0.000192753	0.00134169
	79.819	0.000466061	0.000606809	0.000649112	0.00169495			80.406	0.000293895	0.000154022	0.000172381	0.00078539			80.485	0.000624161	7.90083e-05	0.000180821	0.00132395
	79.94	0.000437937	0.000577165	0.000649345	0.00167913			80.557	0.00026968	0.000143449	0.00019553	0.000822448			80.512	0.000620078	6.93525e-05	0.000177619	0.00132503
	80.031	0.000415021	0.000552059	0.000640251	0.00166343			80.618	0.000269286	0.000128378	0.000208452	0.000846097			80.637	0.000645234	1.91728e-05	0.000168583	0.00130769
	80.096	0.000396292	0.000536806	0.000638301	0.00165407			80.678	0.000259315	0.000123238	0.000216287	0.000861196			80.727	0.000681361	-1.68239e-05	0.000161661	0.00129075
	80.243	0.00035069	0.000507357	0.000631721	0.00163205			80.799	0.000253308	9.43264e-05	0.00023452	0.00090422			80.849	0.000703657	-5.90777e-05	0.000146531	0.00127209
	80.307	0.000329977	0.00049101	0.000625866	0.00162169			80.894	0.000247762	7.01619e-05	0.000244665	0.00093694			81	0.000721646	-0.000107878	0.00012165	0.00124057
	80.459	0.00028102	0.000464421	0.000611905	0.00159496			81.011	0.00024703	2.85346e-05	0.000253768	0.000980964			81.091	0.000732101	-0.0001308	9.78533e-05	0.00122064
	80.519	0.000262005	0.000450846	0.000607299	0.00158472			81.102	0.000248529	-1.02318e-05	0.000256427	0.00101494			81.181	0.000736004	-0.000154381	7.23804e-05	0.00119402
	80.64	0.000227382	0.000436897	0.000592157	0.00155794			81.163	0.000248932	-3.83802e-05	0.000253704	0.00103638			81.303	0.000738709	-0.000189818	3.34202e-05	0.00114599
	80.761	0.000199161	0.000433661	0.000567897	0.00152292			81.284	0.000251897	-9.85184e-05	0.000245589	0.0010752			81.363	0.000742326	-0.000213396	1.35475e-05	0.00111391
	80.822	0.000186951	0.000431662	0.000556139	0.00150457			81.375	0.00025881	-0.000150464	0.000237709	0.00110218			81.454	0.00073314	-0.000225391	-3.04915e-05	0.00107871
	80.912	0.000171427	0.000429099	0.000539588	0.00147685			81.496	0.000270135	-0.000223863	0.000218651	0.00113149			81.545	0.000725909	-0.000244873	-7.49718e-05	0.0010324
	80.973	0.000163117	0.000429284	0.000527511	0.00145689			81.586	0.000268852	-0.000267788	0.000192128	0.00114354			81.696	0.000709237	-0.000273472	-0.000155899	0.000948516
	81.094	0.000150921	0.000431694	0.000504474	0.00141716			81.738	0.000286111	-0.000356195	0.000147483	0.00115974			81.787	0.000680554	-0.000262184	-0.000206835	0.000910543
	81.185	0.000145945	0.000436648	0.000487386	0.00138753			81.829	0.000285649	-0.000390268	0.000111163	0.00115897			81.877	0.000669509	-0.000275137	-0.000254995	0.000857931
	81.332	0.000138143	0.000440808	0.00046749	0.00134786			81.919	0.000296633	-0.000432697	7.54906e-05	0.00115875			81.999	0.000647326	-0.000275422	-0.000314788	0.000797682
	81.457	0.000138266	0.000451348	0.000453887	0.00131905			82.01	0.00030208	-0.000461577	3.55025e-05	0.00115343			82.093	0.000655992	-0.00031198	-0.00036854	0.000729847
	81.544	0.000141522	0.000460871	0.000449785	0.00130341			82.101	0.000306397	-0.000481751	-6.12847e-06	0.00114575			82.184	0.000648244	-0.000315192	-0.00040968	0.000686366
	81.665	0.000150396	0.000475152	0.000456364	0.00128883			82.252	0.000302636	-0.000473878	-7.68557e-05	0.00112146			82.271	0.000641534	-0.000313449	-0.00044393	0.000650514
	81.756	0.000155882	0.000483448	0.000468461	0.00128339			82.313	0.000306667	-0.00048165	-0.000105054	0.00111768			82.362	0.000634597	-0.00030545	-0.000473218	0.000620289
	81.847	0.000162112	0.000490518	0.000487936	0.00128168			82.404	0.000305499	-0.000471111	-0.000146608	0.00110581			82.487	0.000638454	-0.000301876	-0.000517633	0.000575769
	81.942	0.000169913	0.000495648	0.000518253	0.00128362			82.555	0.000296786	-0.000444322	-0.000211255	0.00109253			82.608	0.000619458	-0.000257743	-0.000523783	0.000571765
	82.029	0.000177059	0.000498145	0.000552648	0.00128773			82.646	0.000284668	-0.000417819	-0.000245641	0.00108725			82.665	0.000613395	-0.000237626	-0.000526497	0.000570685
	82.15	0.00018737	0.000494986	0.000614644	0.0012981			82.767	0.000273959	-0.000351776	-0.000289588	0.00105302			82.755	0.000593334	-0.00019507	-0.000516265	0.000582691
	82.214	0.000191546	0.000497778	0.000640753	0.00129986			82.828	0.000261415	-0.000327758	-0.00030629	0.00105155			82.877	0.000584342	-0.000139401	-0.000514216	0.000594759
	82.305	0.000198204	0.000500824	0.000682755	0.00130207			82.949	0.000242707	-0.000266608	-0.000336089	0.00103111			82.998	0.000549693	-6.87593e-05	-0.000486694	0.000631437
	82.426	0.000207095	0.000485758	0.000759035	0.00131598			83.04	0.000236112	-0.000219015	-0.000355864	0.00100335			83.123	0.000506775	6.90215e-06	-0.000456284	0.00067879
	82.577	0.000217329	0.000465239	0.00084494	0.00133009			83.1	0.000228826	-0.000190275	-0.000365143	0.000990188			83.27	0.000462478	0.000104022	-0.000422179	0.000745954
	82.638	0.000221015	0.000464153	0.000871986	0.00132949			83.252	0.000210556	-0.000122726	-0.000380109	0.000957053			83.331	0.000436226	0.000138833	-0.000410714	0.000776921
	82.755	0.00022849	0.000449669	0.000923983	0.00133504			83.343	0.000201612	-8.71317e-05	-0.000384551	0.000934589			83.425	0.000404002	0.000201713	-0.000391631	0.000828943
	82.816	0.000233591	0.000438064	0.000948198	0.00134026			83.464	0.000191817	-4.68856e-05	-0.000386278	0.000901612			83.513	0.000370863	0.000253689	-0.000379936	0.000879403
	82.937	0.000242775	0.000426277	0.000983542	0.00134115			83.524	0.000187278	-2.97524e-05	-0.000385682	0.000884527			83.603	0.000345943	0.000291342	-0.000379551	0.00093111
	83.028	0.000248907	0.000421953	0.00100195	0.00133663			83.615	0.000178467	-3.50452e-06	-0.000384541	0.000861284			83.694	0.000315407	0.000343016	-0.000374629	0.000984808
	83.122	0.00025808	0.000416551	0.00101483	0.00133265			83.736	0.00017184	1.89627e-05	-0.000381906	0.000821375			83.816	0.000287974	0.000394929	-0.000381268	0.00105366
	83.243	0.000272054	0.000413907	0.00102283	0.00132294			83.858	0.000164252	3.5717e-05	-0.000379099	0.000781513			83.906	0.000271412	0.000428856	-0.000390886	0.00110118
	83.334	0.000287726	0.000412029	0.00102223	0.00131998			83.948	0.000158106	4.53854e-05	-0.000377819	0.000753021			84.028	0.000244571	0.000472811	-0.000409625	0.00115908
	83.425	0.00030378	0.000413575	0.00101857	0.00131334			84.043	0.000148425	5.25465e-05	-0.000367098	0.000732988			84.149	0.000226117	0.000507115	-0.00043398	0.00120688
	83.486	0.000315478	0.000415434	0.00101493	0.00130879			84.16	0.000139993	6.3764e-05	-0.000369986	0.000701375			84.24	0.000247557	0.00051387	-0.000448829	0.00123479
	83.637	0.000347131	0.000420497	0.00100259	0.00130182			84.281	0.000125829	7.61759e-05	-0.000347631	0.000703678			84.331	0.000256028	0.000524281	-0.000463873	0.00125661
	83.728	0.000366185	0.00042215	0.00099107	0.00130401			84.403	0.00011669	9.12927e-05	-0.00034072	0.000698826			84.422	0.000292758	0.000517995	-0.000469562	0.00127025
	83.849	0.000393489	0.000424071	0.000986877	0.00130456			84.463	0.000113706	9.95942e-05	-0.000347811	0.000685614			84.482	0.000326767	0.000506508	-0.000467521	0.00127501
	83.936	0.000412261	0.00042257	0.00098369	0.00131132			84.554	0.000108718	0.000114266	-0.000351274	0.000677749			84.603	0.00033607	0.000513834	-0.000476476	0.00128512
	84.057	0.000429055	0.00041697	0.000969459	0.00133165			84.679	0.000103867	0.000135875	-0.00033107	0.000705979			84.724	0.000357645	0.000513284	-0.00047491	0.00128849
	84.118	0.000444565	0.000411894	0.000978018	0.00134026			84.766	0.000101498	0.000154876	-0.000333249	0.000705097			84.876	0.000433517	0.000475684	-0.000442335	0.0012882
	84.213	0.000458554	0.000402086	0.00098052	0.0013617			84.857	0.000100071	0.000177524	-0.000332127	0.000709025			84.967	0.000481792	0.000445968	-0.000414917	0.00129059
	84.334	0.000475589	0.000383832	0.000993284	0.00139561			84.979	0.000103425	0.000200248	-0.000307437	0.00074621			85.118	0.000537383	0.000422813	-0.000373329	0.00129786
	84.455	0.000481283	0.0003639	0.00100542	0.00143581			85.069	0.000106943	0.00021743	-0.000292156	0.000766067			85.149	0.000554974	0.000410334	-0.000360887	0.00130094
	84.546	0.000479641	0.000348136	0.0010177	0.0014692			85.16	0.000111217	0.000235314	-0.000277136	0.000781148			85.27	0.000620718	0.000363305	-0.000311673	0.00131658
	84.637	0.000473138	0.000332141	0.00103355	0.00150494			85.281	0.000118214	0.000253901	-0.000253295	0.000798798			85.331	0.000652074	0.000331179	-0.000287337	0.00132748
	84.694	0.000458741	0.000327235	0.00103797	0.00152733			85.403	0.000125085	0.000258093	-0.000226583	0.000812814			85.421	0.00069745	0.000290312	-0.00025179	0.00134498
	84.849	0.00042694	0.000305264	0.00107332	0.00159355			85.494	0.000129744	0.000261661	-0.000207769	0.00081599			85.516	0.000750496	0.000246935	-0.000211903	0.00136693
	84.97	0.00039234	0.000291397	0.0011055	0.00164704			85.584	0.000135522	0.000268769	-0.000185675	0.000816631			85.638	0.000806778	0.000180265	-0.000170549	0.00139765
	85.061	0.000359108	0.000285202	0.00112896	0.00168683			85.675	0.000135914	0.000251234	-0.000171516	0.000815054			85.815	0.000859707	7.67602e-05	-0.000135519	0.00143675
	85.122	0.00033559	0.000281809	0.00114505	0.00171326			85.797	0.000144485	0.000249742	-0.000132277	0.000818537			85.876	0.000889024	4.14598e-05	-0.000119097	0.00145471
	85.213	0.000297853	0.000279313	0.00116724	0.00175126			85.857	0.000139852	0.000226313	-0.000130917	0.000815121			85.997	0.000916144	-3.12841e-05	-0.000109122	0.00147801
	85.304	0.000254499	0.000285379	0.00118363	0.0017838			85.948	0.000128182	0.000185561	-0.000139145	0.000808993			86.088	0.000915789	-8.64425e-05	-0.000115938	0.0014835
	85.455	0.000195053	0.000284207	0.00120742	0.0018388			86.1	0.000120305	0.000137374	-0.000119794	0.000819451			86.213	0.000943693	-0.000161755	-0.000116081	0.00150561
	85.546	0.00015929	0.000286322	0.00121023	0.00186714			86.191	0.000110065	9.91872e-05	-0.000118472	0.000828939			86.27	0.000959561	-0.000196054	-0.000118011	0.00151761
	85.667	0.000119477	0.000300495	0.0012036	0.00188935			86.312	9.54885e-05	4.53256e-05	-0.000110628	0.000852335			86.391	0.000936496	-0.000266523	-0.000144318	0.00150139
	85.788	8.98738e-05	0.000313489	0.00118028	0.00190437			86.403	7.90958e-05	-2.38007e-07	-0.000119004	0.000869136			86.452	0.000949629	-0.000302427	-0.000152047	0.00150847
	85.879	8.09022e-05	0.000323954	0.00115377	0.0019078			86.555	5.1236e-05	-7.44827e-05	-0.000140631	0.000898933			86.573	0.000937578	-0.000367953	-0.000174304	0.00149019
	86.001	7.15617e-05	0.000338032	0.00110017	0.00190906			86.615	4.0876e-05	-0.000103053	-0.000144788	0.000913761			86.698	0.000937036	-0.000431846	-0.000193298	0.00147227
	86.061	6.37119e-05	0.000348186	0.00106575	0.00190764			86.706	2.59754e-05	-0.000144933	-0.000149632	0.000936763			86.816	0.000946987	-0.000492436	-0.000211079	0.00145353
	86.122	6.50529e-05	0.000356781	0.0010296	0.00190433			86.797	8.50342e-06	-0.000189207	-0.000146905	0.000965242			86.877	0.00094098	-0.000514951	-0.000211932	0.00143583
	86.243	7.32651e-05	0.00037437	0.000949572	0.00189617			86.888	-8.06081e-06	-0.000231431	-0.000144314	0.000992957			86.968	0.000942926	-0.000552065	-0.000214684	0.00141186
	86.364	8.55125e-05	0.000392791	0.000862596	0.0018883			86.979	-1.21623e-05	-0.000260867	-0.000145661	0.00100897			87.058	0.000952733	-0.00059436	-0.000218798	0.00138627
	86.455	9.65353e-05	0.000405264	0.000796821	0.00188485			87.131	-1.64384e-05	-0.000308618	-0.000135027	0.00103663			87.153	0.000960264	-0.000635492	-0.000215836	0.0013545
	86.576	0.000114581	0.000409751	0.000717114	0.00188923			87.222	-2.23213e-05	-0.000340018	-0.000126154	0.00105938			87.271	0.000950847	-0.000659912	-0.000190837	0.00131164
	86.668	0.000115857	0.000431765	0.000657662	0.00188961			87.343	-1.95237e-05	-0.00037281	-0.000113373	0.00107669			87.422	0.000938685	-0.000689077	-0.000152392	0.00125313
	86.789	0.000121644	0.000435751	0.000601301	0.00190506			87.438	-1.61773e-05	-0.000397556	-0.000105057	0.00108848			87.574	0.000909834	-0.000691548	-0.000100612	0.00119094
	86.88	0.000119419	0.00044528	0.000566993	0.00191893			87.529	-6.83388e-06	-0.000418238	-9.3274e-05	0.0010821			87.635	0.000903458	-0.00070726	-8.24143e-05	0.00116598
	86.94	0.000118355	0.000440063	0.000558607	0.00193363			87.616	-3.59636e-06	-0.000440717	-9.18764e-05	0.00109088			87.725	0.000880851	-0.00070232	-5.00973e-05	0.00112807
	87.058	0.000107033	0.000444839	0.000540076	0.00196192			87.677	1.28475e-06	-0.000456014	-8.85146e-05	0.00108647			87.847	0.00084634	-0.000692533	-7.93978e-06	0.00107676
	87.153	9.90617e-05	0.000432137	0.000553804	0.00199244			87.828	1.21962e-05	-0.00049231	-9.66013e-05	0.00108249			87.938	0.000817019	-0.000677862	2.11076e-05	0.00103898
	87.244	8.85272e-05	0.000419795	0.000574065	0.00202348			87.889	1.81823e-05	-0.000508228	-9.7269e-05	0.0010719			88.059	0.000767148	-0.000658656	5.66914e-05	0.000989949
	87.335	7.88971e-05	0.000402572	0.000606316	0.00205684			88.014	3.01365e-05	-0.000537078	-0.000121048	0.00105458			88.12	0.000742734	-0.000641228	7.05484e-05	0.000966847
	87.456	6.40493e-05	0.000376522	0.000655381	0.0021022			88.135	4.4636e-05	-0.000569139	-0.000138315	0.00102335			88.18	0.000732598	-0.000613716	7.72825e-05	0.000948423
	87.517	7.02029e-05	0.000355707	0.000699277	0.00212628			88.222	5.63803e-05	-0.000593274	-0.000153816	0.000997088			88.302	0.000680286	-0.00057394	9.21274e-05	0.00091133
	87.638	5.74644e-05	0.000325319	0.000754667	0.00217022			88.344	7.60856e-05	-0.000627218	-0.000168316	0.000961841			88.423	0.000660831	-0.000517894	8.57975e-05	0.000893934
	87.763	7.45602e-05	0.000284015	0.000831954	0.00220935			88.435	9.02066e-05	-0.000655876	-0.000189485	0.000927619			88.514	0.000658299	-0.000471832	6.97282e-05	0.00089466
	87.88	7.81438e-05	0.00025199	0.00088648	0.0022419			88.56	0.000111488	-0.000694605	-0.000209615	0.000885598			88.605	0.000654131	-0.000425448	4.79527e-05	0.000902966
	87.975	8.78771e-05	0.000226516	0.000928048	0.00226303			88.647	0.00012586	-0.000721621	-0.000221628	0.000857763			88.696	0.000622074	-0.000383971	2.97242e-05	0.000903564
	88.063	0.000105022	0.000202907	0.000962329	0.00227547			88.769	0.000145595	-0.000752947	-0.000226923	0.000834357			88.787	0.000600926	-0.000338246	3.93103e-06	0.000913132
	88.153	0.000126865	0.000179777	0.000989003	0.00227962			88.829	0.000153626	-0.00076822	-0.000229542	0.000822894			88.909	0.000595655	-0.000270626	-4.13377e-05	0.000942718
	88.244	0.000148107	0.000158779	0.00101004	0.00228047			88.92	0.000163699	-0.000790506	-0.000232502	0.000806222			89.03	0.000600309	-0.000200394	-9.03812e-05	0.000980993
	88.366	0.000177402	0.000132103	0.00102391	0.00226743			89.076	0.000175852	-0.00082099	-0.000229122	0.000786944			89.151	0.000612422	-0.00012766	-0.000139703	0.0010257
	88.423	0.000194979	0.000120619	0.00103539	0.00226979			89.193	0.000181262	-0.000837184	-0.00022001	0.000777238			89.242	0.000623953	-7.2166e-05	-0.0001741	0.00105891
	88.548	0.000229834	9.41474e-05	0.00103834	0.00224955			89.254	0.000183768	-0.000839595	-0.000209591	0.00077951			89.368	0.000648146	5.63129e-06	-0.000213734	0.0010925
	88.669	0.000262022	6.71543e-05	0.00103206	0.00222161			89.345	0.000187149	-0.000840727	-0.000191652	0.000783848			89.459	0.00066172	6.3513e-05	-0.000240836	0.00114227
	88.76	0.000291391	4.45649e-05	0.00102489	0.00220191			89.467	0.000192933	-0.000816942	-0.000148523	0.000811471			89.515	0.000661224	9.68887e-05	-0.000255966	0.00118806
	88.851	0.000312871	2.07261e-05	0.00101293	0.00217448			89.588	0.0002015	-0.000791699	-0.000102389	0.000839663			89.641	0.000678861	0.000172577	-0.000277205	0.00125012
	88.973	0.00032735	-1.20843e-05	0.000996132	0.00212941			89.679	0.000207707	-0.000752009	-5.54948e-05	0.000866564			89.762	0.000696224	0.00024243	-0.000288039	0.00131579
	89.064	0.000341063	-3.90918e-05	0.00098385	0.00209882			89.774	0.000216716	-0.000710033	-4.13736e-06	0.000895646			89.849	0.000716021	0.000295239	-0.000289001	0.00135551
	89.155	0.000339847	-6.44473e-05	0.000974993	0.00206255			89.8	0.000217413	-0.000691633	1.22815e-05	0.000901657			89.94	0.000723722	0.000336962	-0.000289986	0.00142534
	89.276	0.00034402	-0.000100798	0.000962407	0.00202105			89.922	0.000230598	-0.000629617	8.52252e-05	0.000939191			90.032	0.000739626	0.000379996	-0.000286508	0.00148855
	89.337	0.000351965	-0.000121483	0.000954573	0.00200442			90.043	0.000249192	-0.000572236	0.000162579	0.000980872			90.123	0.000757495	0.000417725	-0.000281388	0.00155486
	89.488	0.000329228	-0.000161116	0.000946571	0.00195269			90.164	0.000263179	-0.00050614	0.000243282	0.00101547			90.274	0.000796276	0.00047973	-0.000269827	0.00166554
	89.519	0.00032377	-0.000168966	0.000945116	0.00194316			90.255	0.000277685	-0.000463792	0.0003066	0.00104302			90.365	0.000823742	0.000514735	-0.000263685	0.0017371
	89.67	0.000300908	-0.000209272	0.000941006	0.00190516			90.411	0.000288086	-0.000385339	0.000404307	0.00107764			90.456	0.000850766	0.000521635	-0.000262354	0.00181728
	89.731	0.000283076	-0.000221708	0.000940841	0.00188986			90.502	0.000295806	-0.000348465	0.000459239	0.00109736			90.578	0.000895344	0.000547624	-0.000262512	0.00192126
	89.853	0.000247315	-0.000246828	0.000947042	0.0018659			90.654	0.000306009	-0.000297971	0.000539663	0.0011274			90.638	0.00091844	0.000548942	-0.000265152	0.00197275
	90.004	0.000189516	-0.00026139	0.000942677	0.00183664			90.715	0.000308405	-0.000283966	0.000561608	0.00114148			90.764	0.000971319	0.000525577	-0.000272067	0.0020736
	90.065	0.000166871	-0.000266099	0.000943783	0.00182761			90.806	0.000314002	-0.000266066	0.000596317	0.00115949			90.882	0.00102324	0.000517904	-0.000287871	0.0021693
	90.156	0.000133168	-0.000269465	0.000944748	0.00181512			90.923	0.000320041	-0.00024617	0.000636653	0.00117861			90.972	0.00106571	0.000495127	-0.00029993	0.00223561
	90.247	0.000101286	-0.00026767	0.000942568	0.00180298			91.018	0.000324971	-0.000241719	0.000648768	0.00120023			91.064	0.00111079	0.000468225	-0.00031396	0.00230047
	90.368	6.85106e-05	-0.000252088	0.00092117	0.00178621			91.075	0.000325616	-0.000233603	0.000661364	0.00120837			91.155	0.00116282	0.000427021	-0.000317175	0.00235229
	90.463	3.80429e-05	-0.000242027	0.000924331	0.0017715			91.197	0.000329392	-0.000231354	0.000660711	0.0012356			91.28	0.0012265	0.000387266	-0.000340493	0.00243503
	90.581	1.67447e-05	-0.000208718	0.000892378	0.00175154			91.257	0.000331931	-0.000233768	0.000651896	0.00125037			91.31	0.00124369	0.000374856	-0.000342847	0.00245176
	90.646	-5.85946e-07	-0.000197364	0.000893119	0.0017364			91.44	0.000336848	-0.000238698	0.000608091	0.00129653			91.458	0.00133738	0.000310069	-0.000339611	0.00251929
	90.733	-1.85261e-05	-0.000177913	0.00088478	0.00171262			91.504	0.000338411	-0.000240436	0.000585644	0.00131366			91.58	0.00140702	0.000261784	-0.000346626	0.00258258
	90.858	-3.22437e-05	-0.000124582	0.000833559	0.0016818			91.591	0.000338201	-0.000235106	0.00055926	0.00134069			91.701	0.00148317	0.000213047	-0.000337363	0.00263076
	90.949	-4.34197e-05	-9.44497e-05	0.000802443	0.00165025			91.683	0.000342329	-0.000238694	0.000513375	0.0013652			91.823	0.00157088	0.000169056	-0.000305753	0.0026472
	91.07	-5.9431e-05	-3.47849e-05	0.000740704	0.00161677			91.808	0.000348241	-0.000241615	0.00044307	0.00139557			91.918	0.00162664	0.000134613	-0.000292338	0.00268047
	91.128	-6.54225e-05	-1.59519e-05	0.000709843	0.00159182			91.929	0.000353802	-0.000250313	0.000354469	0.00141446			92.009	0.00167868	0.000102397	-0.000273491	0.00270912
	91.249	-8.93339e-05	4.37166e-05	0.000646223	0.00156091			92.02	0.000356069	-0.000258601	0.000277476	0.00142237			92.096	0.00173494	7.66235e-05	-0.000241885	0.00270588
	91.34	-0.000106072	7.90817e-05	0.000589273	0.00152822			92.081	0.000359917	-0.000241874	0.000264832	0.00144076			92.187	0.00180313	5.83151e-05	-0.000197628	0.00265234
	91.431	-0.00013258	0.000118736	0.000551451	0.0015118			92.169	0.000358438	-0.000256554	0.00017101	0.00143743			92.278	0.00187426	4.67549e-05	-0.000151796	0.00255763
	91.522	-0.000160031	0.000152634	0.000511305	0.00149242			92.26	0.00035097	-0.000280922	5.14222e-05	0.00142425			92.339	0.00191903	3.92607e-05	-0.000123742	0.0024891
	91.613	-0.000189096	0.000185101	0.000457609	0.00146684			92.381	0.00033621	-0.000312428	-0.000108339	0.00140405			92.46	0.00200328	2.32133e-05	-7.21552e-05	0.0023467
	91.735	-0.000237059	0.000223896	0.000419489	0.00144955			92.533	0.000313478	-0.000351671	-0.000306224	0.00137735			92.582	0.00208492	4.50789e-06	-2.33492e-05	0.00219886
	91.826	-0.000275889	0.000247022	0.000408942	0.00144332			92.594	0.000303695	-0.000367688	-0.000384671	0.00136664			92.704	0.00216565	-1.68321e-05	2.38775e-05	0.0020487
	91.978	-0.000341311	0.000269602	0.000430425	0.00144475			92.715	0.000283774	-0.00040048	-0.000539245	0.00134568			92.825	0.00224608	-4.01817e-05	6.99376e-05	0.0018979
	92.038	-0.000370507	0.000284001	0.00042641	0.00144174			92.837	0.000263404	-0.000435403	-0.000694462	0.001325			92.886	0.00228697	-5.25946e-05	9.29764e-05	0.0018212
	92.13	-0.000399345	0.000264482	0.000504987	0.00145831			92.932	0.000247563	-0.000464093	-0.000815255	0.00130923			93.007	0.00236902	-7.81584e-05	0.000138512	0.00166756
	92.221	-0.000423883	0.000237177	0.000588536	0.00147163			93.019	0.00023309	-0.000491855	-0.000927078	0.00129491			93.099	0.00243266	-9.8257e-05	0.000173254	0.00154893
	92.342	-0.000452447	0.00019633	0.000700029	0.00148512			93.08	0.000223124	-0.000511733	-0.00100462	0.00128509			93.224	0.00252069	-0.000125938	0.000220559	0.00138551
	92.494	-0.000483855	0.000144359	0.00083669	0.00149827			93.232	0.000198413	-0.000564654	-0.00120249	0.0012605			93.311	0.00258243	-0.000145012	0.00025323	0.00127119
	92.555	-0.000495434	0.000124096	0.000890266	0.00150292			93.292	0.000188836	-0.000586455	-0.00128116	0.00125083			93.376	0.00262941	-0.000159252	0.000277869	0.00118454
	92.646	-0.000511878	9.47151e-05	0.000969097	0.00150948			93.388	0.000173799	-0.00062209	-0.00140695	0.00123545			93.497	0.0027183	-0.000185351	0.000323966	0.0010211
	92.737	-0.000527475	6.63675e-05	0.0010468	0.00151572			93.505	0.000155638	-0.000667453	-0.00156323	0.0012164			93.588	0.00278642	-0.00020448	0.000358852	0.000896239
	92.828	-0.000542514	3.89116e-05	0.00112409	0.0015218			93.63	0.000136263	-0.000718294	-0.00173486	0.00119541			93.741	0.0029017	-0.00023486	0.000416964	0.000685218
	92.95	-0.000562067	3.23874e-06	0.00122762	0.00152976			93.718	0.000122789	-0.000754824	-0.00185653	0.00118041			93.797	0.00294532	-0.000245701	0.000438708	0.000605533
	93.014	-0.000572069	-1.5007e-05	0.00128179	0.00153382			93.809	0.000108894	-0.000793333	-0.00198381	0.00116459			93.889	0.00301633	-0.000262497	0.000473735	0.000475499
	93.136	-0.000591081	-4.93611e-05	0.00138602	0.00154146			93.904	9.44692e-05	-0.000833992	-0.00211745	0.00114779			93.98	0.0030874	-0.000278297	0.000508388	0.000345055
	93.227	-0.000605153	-7.46386e-05	0.001464	0.00154699			93.992	8.07512e-05	-0.000873115	-0.00224582	0.00113148			94.105	0.00318723	-0.000298884	0.000556429	0.000160862
	93.314	-0.000618842	-9.89759e-05	0.0015399	0.00155227			94.113	6.19502e-05	-0.000927151	-0.00242273	0.00110867			94.227	0.00328413	-0.000316991	0.000602226	-1.9889e-05
	93.436	-0.000638037	-0.000133109	0.00164651	0.00155939			94.204	4.75968e-05	-0.000968487	-0.00255808	0.00109094			94.287	0.0033313	-0.000325133	0.000624206	-0.0001088
	93.531	-0.000653698	-0.000160811	0.00173291	0.00156505			94.33	2.73727e-05	-0.00102649	-0.00274823	0.00106563			94.379	0.00340572	-0.000337311	0.000658604	-0.000250274
	93.618	-0.000667851	-0.000186212	0.00181114	0.00156994			94.421	1.27488e-05	-0.00106805	-0.00288465	0.00104715			94.531	0.00352801	-0.000355217	0.000714071	-0.000487034
	93.709	-0.000682938	-0.00021362	0.00189445	0.001575			94.512	-2.56483e-06	-0.00111102	-0.00302616	0.00102772			94.591	0.00357586	-0.000361531	0.00073542	-0.000581425
	93.861	-0.000708953	-0.000262142	0.00203854	0.0015834			94.599	-1.76274e-05	-0.00115269	-0.00316371	0.00100858			94.683	0.00364618	-0.000369875	0.000766249	-0.000722301
	93.926	-0.000720236	-0.000283896	0.00210157	0.00158691			94.694	-3.41673e-05	-0.00119762	-0.00331243	0.000987546			94.774	0.00372079	-0.000378402	0.000798801	-0.00087352
	94.013	-0.000735019	-0.000313324	0.00218507	0.00159135			94.782	-4.98293e-05	-0.00123936	-0.003451	0.000967681			94.896	0.00381527	-0.000387551	0.000839037	-0.00106982
	94.074	-0.000745786	-0.000335268	0.00224638	0.00159451			94.934	-7.84044e-05	-0.00131351	-0.00369828	0.000931611			94.986	0.00388762	-0.000394028	0.000869534	-0.00122274
	94.226	-0.000772541	-0.000392361	0.00240157	0.00160194			94.998	-9.07237e-05	-0.00134466	-0.00380256	0.000916143			95.078	0.00395838	-0.000399383	0.000898749	-0.00137558
	94.321	-0.000788354	-0.00042832	0.00249586	0.00160589			95.12	-0.000114573	-0.00140363	-0.00400055	0.000886385
	94.412	-0.00080448	-0.000466023	0.00259316	0.00160969
	94.534	-0.000825731	-0.000518206	0.00272429	0.00161407
	94.594	-0.000836221	-0.000544918	0.00279011	0.00161599
	94.712	-0.000856255	-0.000598172	0.00291843	0.00161902
	94.807	-0.000872649	-0.000643388	0.00302531	0.00162099
	94.959	-0.000898279	-0.000717712	0.00319657	0.00162295
	95.016	-0.000908347	-0.000747582	0.0032646	0.00162346

## Sheet: Fig. 4b
	Signal:	First derivative (ratio)						Signal:	First derivative (ratio)						Signal:	First derivative (ratio)
	Capillary:	1	2	3	4			Capillary:	1	2	3	4			Capillary:	1	2	3	4
	Temperature [°C]	SLFN11 WT	SLFN11 WT + ATP	SLFN11 WT + ADP	SLFN11 WT + ATPgS			Temperature [°C]	SLFN11 WT	SLFN11 WT + ATP	SLFN11 WT + ADP	SLFN11 WT + ATPgS			Temperature [°C]	SLFN11 WT	SLFN11 WT + ATP	SLFN11 WT + ADP	SLFN11 WT + ATPgS
	35.063	-0.00040678	-0.000387978	0.000640116	-0.000157876			35.037	-0.000771196	-0.0015058	-0.000450512	0.000174208			35.052	0.000182829	-0.000847566	-0.000191166	0.000798478
	35.153	-0.000399696	-0.000369693	0.000612242	-0.000161218			35.186	-0.000728963	-0.00142514	-0.000433471	0.000184336			35.201	0.000157622	-0.000813332	-0.000188254	0.000768506
	35.276	-0.00038997	-0.000345031	0.000574987	-0.000165262			35.276	-0.000703911	-0.00137751	-0.000423628	0.000189954			35.316	0.00013908	-0.000756276	-0.000186554	0.00074633
	35.395	-0.00038046	-0.00032143	0.000539716	-0.000168614			35.395	-0.000671206	-0.00131554	-0.000411105	0.000196837			35.44	0.000119959	-0.000711168	-0.00018526	0.000723331
	35.544	-0.000368443	-0.000292308	0.0004967	-0.000172072			35.574	-0.00062332	-0.00122512	-0.000393445	0.000206065			35.559	0.000102371	-0.000667021	-0.000184541	0.00070204
	35.664	-0.000358653	-0.000269153	0.000462884	-0.000174307			35.663	-0.000600028	-0.00118121	-0.000385164	0.000210215			35.678	8.55695e-05	-0.000623399	-0.000184313	0.000681587
	35.783	-0.000348938	-0.000246623	0.000430278	-0.000176096			35.783	-0.000569265	-0.0011232	-0.000374539	0.00021541			35.827	6.56105e-05	-0.000559215	-0.000184665	0.000657166
	35.932	-0.000336723	-0.000218918	0.000390545	-0.000177838			35.902	-0.000539455	-0.00106686	-0.000364587	0.000220192			35.947	5.03049e-05	-0.00051824	-0.000185411	0.000638358
	36.081	-0.000324499	-0.000191838	0.000352025	-0.000179169			36.021	-0.000510487	-0.00101188	-0.000355234	0.000224692			36.036	3.93567e-05	-0.000485993	-0.000186192	0.000624876
	36.141	-0.000319583	-0.000181123	0.000336848	-0.000179627			36.111	-0.000489079	-0.000971018	-0.000348519	0.000227969			36.156	2.50144e-05	-0.00044542	-0.000187501	0.000607169
	36.29	-0.000307395	-0.000154972	0.000299913	-0.000180674			36.23	-0.000461399	-0.000917795	-0.000340078	0.000232199			36.275	1.12346e-05	-0.000406516	-0.000189001	0.000590132
	36.38	-0.000300058	-0.00013952	0.000278124	-0.000181302			36.32	-0.00044094	-0.000878122	-0.000334006	0.000235349			36.361	1.51291e-06	-0.000375803	-0.000190148	0.000578105
	36.469	-0.000292797	-0.000124461	0.000256886	-0.000181957			36.435	-0.000415353	-0.000828042	-0.000326599	0.00023933			36.484	-1.21401e-05	-0.000336922	-0.000191791	0.000561184
	36.559	-0.000285452	-0.00010947	0.000235718	-0.000182682			36.499	-0.0004014	-0.000800503	-0.000322642	0.000241525			36.543	-1.85901e-05	-0.000319412	-0.000192544	0.000553172
	36.648	-0.000278159	-9.48397e-05	0.000215021	-0.000183475			36.588	-0.000382224	-0.000762375	-0.000317293	0.000244548			36.663	-3.1534e-05	-0.00028173	-0.000193929	0.000537024
	36.738	-0.000270738	-8.02241e-05	0.000194292	-0.000184359			36.707	-0.000357019	-0.000711761	-0.000310394	0.000248503			36.752	-4.09881e-05	-0.000244032	-0.000194773	0.000525123
	36.827	-0.000263378	-6.59877e-05	0.000174032	-0.000185325			36.857	-0.000325742	-0.000648151	-0.00030197	0.000253254			36.872	-5.3551e-05	-0.000218317	-0.000195595	0.000509037
	36.917	-0.000255859	-5.17138e-05	0.000153662	-0.000186373			36.92	-0.000312755	-0.000621476	-0.000298486	0.000255139			36.927	-5.92209e-05	-0.000183564	-0.000195828	0.000501635
	37.036	-0.000245767	-3.29712e-05	0.000126844	-0.000187835			37.036	-0.000288977	-0.00057225	-0.000292073	0.000258374			37.051	-7.17731e-05	-0.000158264	-0.000195993	0.000484755
	37.155	-0.000235479	-1.43178e-05	0.000100114	-0.000189324			37.095	-0.000276911	-0.000547083	-0.00028878	0.000259875			37.14	-8.05243e-05	-0.00013223	-0.000195797	0.000472425
	37.245	-0.000227528	-2.00797e-07	7.98995e-05	-0.000190412			37.185	-0.00025854	-0.000508531	-0.000283681	0.000261943			37.23	-8.90852e-05	-0.000101335	-0.000195339	0.000459721
	37.305	-0.000222118	9.25999e-06	6.63871e-05	-0.000191085			37.334	-0.000228142	-0.000444143	-0.000274911	0.000264648			37.319	-9.71872e-05	-7.7912e-05	-0.000194647	0.000446893
	37.424	-0.000211105	2.81733e-05	3.95155e-05	-0.000192223			37.424	-0.000209746	-0.000404858	-0.000269335	0.000265738			37.439	-0.000107367	-5.43925e-05	-0.00019341	0.000429149
	37.513	-0.000202553	4.25447e-05	1.93104e-05	-0.000192795			37.513	-0.000191508	-0.000365739	-0.000263562	0.000266299			37.588	-0.000118375	-1.81228e-05	-0.000191601	0.000406497
	37.633	-0.000190478	6.23723e-05	-8.07815e-06	-0.000192948			37.632	-0.000167022	-0.00031313	-0.000255406	0.000265975			37.677	-0.000123739	2.94517e-06	-0.000190574	0.000392795
	37.752	-0.000177708	8.27333e-05	-3.53074e-05	-0.000191967			37.752	-0.000142247	-0.000260183	-0.000246718	0.000263858			37.767	-0.000127845	2.24385e-05	-0.000189817	0.000379057
	37.872	-0.000163752	0.000104177	-6.24924e-05	-0.000189053			37.841	-0.000123928	-0.000221583	-0.000240126	0.000260556			37.826	-0.000129573	4.26585e-05	-0.000189621	0.000370297
	37.961	-0.000152485	0.000120746	-8.20019e-05	-0.000184908			37.931	-0.000105721	-0.000184039	-0.000233624	0.000255032			37.946	-0.000129684	6.6054e-05	-0.000190589	0.000353921
	38.051	-0.000140099	0.000138044	-0.000100482	-0.000178186			38.021	-8.83657e-05	-0.000149339	-0.000227775	0.000246527			38.095	-0.000120152	7.68611e-05	-0.000196401	0.000339163
	38.17	-0.000122051	0.000161427	-0.00012157	-0.000164182			38.11	-7.29091e-05	-0.000119501	-0.000223266	0.00023462			38.155	-0.000104313	8.58485e-05	-0.000192712	0.000337462
	38.23	-0.000108053	0.000171072	-0.000124226	-0.00015456			38.23	-6.41274e-05	-9.02094e-05	-0.000216922	0.000219453			38.274	-6.9121e-05	9.33314e-05	-0.000180543	0.000336669
	38.349	-8.26035e-05	0.000191365	-0.000132199	-0.000134777			38.379	-5.94145e-05	-6.15507e-05	-0.000203621	0.000209915			38.334	-5.32495e-05	9.32579e-05	-0.000177922	0.000336996
	38.405	-6.75987e-05	0.000199081	-0.000131148	-0.000125286			38.438	-5.55795e-05	-5.17102e-05	-0.000200805	0.00020345			38.483	-6.40416e-06	0.000101031	-0.000155281	0.000341654
	38.498	-4.60405e-05	0.000213181	-0.00013247	-0.000108599			38.528	-5.13901e-05	-3.96777e-05	-0.000194801	0.000197826			38.543	1.22562e-05	0.000106934	-0.000143	0.000344317
	38.618	-1.71296e-05	0.000229107	-0.000129074	-8.67325e-05			38.617	-4.59264e-05	-2.96382e-05	-0.000183004	0.000201709			38.659	4.60383e-05	0.00011551	-0.00011778	0.000350316
	38.734	1.29786e-05	0.000240711	-0.000118153	-6.69254e-05			38.707	-3.93175e-05	-2.28198e-05	-0.000173085	0.000205537			38.782	7.92358e-05	0.000127079	-9.80678e-05	0.000359636
	38.883	5.2946e-05	0.000249993	-9.33827e-05	-4.53187e-05			38.827	-2.82544e-05	-1.83201e-05	-0.000159602	0.000214907			38.872	9.99233e-05	0.000129983	-7.37223e-05	0.000364972
	38.95	6.57567e-05	0.000255249	-8.6349e-05	-3.3937e-05			38.946	-1.43704e-05	-1.88702e-05	-0.000146194	0.000228386			38.961	0.000117601	0.00013691	-4.98664e-05	0.000370268
	39.066	9.09234e-05	0.00025918	-6.45253e-05	-1.90026e-05			39.065	2.53558e-06	-2.39772e-05	-0.000133119	0.000244714			39.051	0.000131862	0.00014579	-2.33306e-05	0.000374357
	39.185	0.000117152	0.000259113	-3.43633e-05	-8.88604e-06			39.155	1.72776e-05	-3.04757e-05	-0.000123625	0.000257931			39.17	0.000145891	0.000151832	1.33484e-05	0.000378081
	39.241	0.000126885	0.000258827	-2.33436e-05	-2.90417e-06			39.245	2.90357e-05	-3.85797e-05	-0.000118134	0.000269122			39.26	0.000155931	0.00016145	3.82053e-05	0.000383181
	39.364	0.000149759	0.000255114	8.90973e-06	4.05813e-06			39.334	4.64127e-05	-4.79869e-05	-0.00010948	0.00028163			39.349	0.000160399	0.000163105	6.94931e-05	0.000382134
	39.454	0.000164937	0.000251051	3.26006e-05	7.27388e-06			39.424	6.18197e-05	-5.76827e-05	-0.000103624	0.000291803			39.439	0.000163535	0.000166172	0.000101388	0.000379499
	39.514	0.000172746	0.000248255	4.77889e-05	6.3848e-06			39.513	8.3624e-05	-6.91738e-05	-9.29705e-05	0.000302019			39.558	0.000164401	0.000169	0.000145154	0.000369018
	39.603	0.000185709	0.000242762	6.87243e-05	7.48048e-06			39.659	0.000115071	-8.72667e-05	-7.78867e-05	0.000312953			39.648	0.000169035	0.00017323	0.000175748	0.000365444
	39.723	0.000201678	0.000234262	9.34828e-05	6.31241e-06			39.752	0.000131379	-9.6135e-05	-6.98723e-05	0.000316699			39.737	0.0001722	0.000168998	0.000206197	0.000355614
	39.839	0.000220778	0.00022526	0.000118992	8.41501e-06			39.872	0.000150055	-0.000103495	-5.88915e-05	0.000318985			39.887	0.000181152	0.000168422	0.000251337	0.000335048
	39.962	0.000239321	0.000215226	0.000138922	6.76855e-06			39.932	0.000158397	-0.000106102	-5.20514e-05	0.000319443			40.006	0.000194981	0.000161981	0.000285666	0.000319253
	40.081	0.000260428	0.000205557	0.000157183	6.79181e-06			40.051	0.000172291	-0.000107511	-3.65764e-05	0.000319503			40.096	0.000207501	0.000164092	0.000301333	0.000307137
	40.171	0.000278249	0.000198355	0.000169523	7.2584e-06			40.2	0.000181162	-0.000102698	-1.32828e-05	0.00031858			40.215	0.000229258	0.000161152	0.000322562	0.00029164
	40.29	0.000304805	0.000189604	0.000185007	8.97672e-06			40.26	0.000181554	-9.73166e-05	-3.00338e-06	0.000317795			40.275	0.000241625	0.000154938	0.000325195	0.000286844
	40.38	0.000327113	0.000182471	0.000194917	1.0523e-05			40.346	0.000184482	-9.00658e-05	1.42804e-05	0.000318231			40.395	0.000269103	0.000158942	0.000330946	0.000277548
	40.44	0.000343208	0.000181372	0.000203882	1.27788e-05			40.406	0.000184001	-8.24309e-05	2.66855e-05	0.00031818			40.454	0.000283981	0.00015494	0.000347853	0.000265913
	40.559	0.000377224	0.000174869	0.00021738	1.66658e-05			40.555	0.000181226	-5.96198e-05	6.04252e-05	0.000319314			40.574	0.000314902	0.000151862	0.000362884	0.000251474
	40.619	0.000395468	0.000172984	0.000224695	1.91943e-05			40.648	0.000180321	-4.54195e-05	8.48227e-05	0.00032215			40.693	0.00034511	0.000158778	0.000359763	0.000246675
	40.738	0.000433062	0.000170382	0.000240483	2.56161e-05			40.738	0.000179974	-3.07625e-05	0.000110062	0.000326202			40.783	0.000367527	0.000163354	0.000361253	0.000240977
	40.828	0.000462305	0.00017204	0.00025153	3.03483e-05			40.887	0.000179963	-2.78013e-06	0.000150186	0.000334218			40.902	0.000395282	0.000168563	0.000360462	0.000234252
	40.948	0.000501102	0.000175335	0.00026762	3.83746e-05			41.007	0.00018328	1.92637e-05	0.000182564	0.000344121			41.022	0.000420431	0.000176226	0.000358303	0.000227191
	41.097	0.000546839	0.000182549	0.000288618	5.08613e-05			41.07	0.000186806	3.03763e-05	0.000199636	0.000350945			41.082	0.000433363	0.000179086	0.000365636	0.000221972
	41.22	0.000580869	0.000190839	0.000306762	6.38317e-05			41.19	0.000195434	5.00341e-05	0.000230055	0.000366501			41.171	0.000446658	0.000188687	0.000353297	0.000217951
	41.28	0.000595495	0.000195872	0.000316524	7.20443e-05			41.276	0.000197999	6.10506e-05	0.000245854	0.000378613			41.227	0.000458028	0.000199208	0.000365308	0.000213371
	41.366	0.000616257	0.000202088	0.000328839	8.15057e-05			41.366	0.000213455	7.37737e-05	0.00027016	0.000396413			41.381	0.000470127	0.000199586	0.000330232	0.000205752
	41.456	0.000632525	0.000213147	0.000344794	9.97687e-05			41.455	0.000221604	8.27384e-05	0.000285994	0.000413809			41.5	0.000479926	0.000211013	0.000326282	0.000199984
	41.545	0.000647729	0.000223271	0.000359568	0.000116804			41.545	0.000234017	9.08997e-05	0.00030235	0.000433593			41.59	0.000481701	0.000203443	0.00030869	0.00019755
	41.635	0.000659355	0.000237871	0.00037362	0.000140283			41.664	0.000248327	0.000100552	0.000318244	0.00046064			41.709	0.000482168	0.00021206	0.000292524	0.00019727
	41.754	0.000675788	0.000250198	0.000394745	0.000165226			41.754	0.000262066	0.00010714	0.000329499	0.000481737			41.795	0.000479469	0.000213691	0.000284898	0.000198299
	41.874	0.000689975	0.000262075	0.000417716	0.000192956			41.903	0.000284679	0.000118533	0.000342869	0.000515402			41.889	0.000474587	0.00020822	0.000267616	0.000203547
	41.997	0.000701039	0.000284192	0.000433943	0.000231926			42.023	0.000305349	0.000120358	0.000354951	0.000539662			41.978	0.000468761	0.000209042	0.000250806	0.000211535
	42.083	0.000710126	0.000291719	0.000450417	0.000252794			42.113	0.000317155	0.000128803	0.000357404	0.000555357			42.098	0.000460863	0.000209215	0.000227555	0.000227838
	42.173	0.000719225	0.000300745	0.000465935	0.000275507			42.202	0.000328813	0.000140096	0.000357838	0.000568691			42.187	0.000455268	0.000209271	0.000209893	0.000243091
	42.233	0.00072532	0.00031924	0.000465287	0.000298631			42.262	0.000338101	0.000154683	0.00035569	0.000577277			42.307	0.000454262	0.000212952	0.000192332	0.00027434
	42.352	0.000738541	0.000333535	0.000480727	0.000327262			42.352	0.000351914	0.000172236	0.000354066	0.00058722			42.427	0.000454242	0.000214993	0.000172483	0.000306216
	42.442	0.000750788	0.000351202	0.000486072	0.000350324			42.471	0.000375847	0.000206831	0.000350314	0.00059843			42.516	0.000459999	0.000218565	0.000164628	0.000336958
	42.562	0.000767181	0.000368927	0.000496538	0.000374994			42.651	0.000401637	0.000251412	0.000343508	0.000604406			42.606	0.000463208	0.000231947	0.000142667	0.0003591
	42.681	0.000786767	0.000388701	0.000507028	0.000396127			42.707	0.000425448	0.000280789	0.000344534	0.000609235			42.725	0.000476581	0.000246751	0.000124864	0.000398029
	42.831	0.000811435	0.000412117	0.000522087	0.000419381			42.826	0.000439668	0.000318525	0.000338864	0.00060786			42.785	0.000485186	0.000264381	0.000114877	0.00041751
	42.86	0.000814385	0.000416213	0.000522327	0.000424885			42.89	0.00046198	0.000348286	0.000341019	0.000609782			42.901	0.000505647	0.000276816	8.83948e-05	0.000452881
	42.98	0.000833434	0.000437237	0.000530872	0.000444923			42.98	0.000492388	0.000388907	0.000345723	0.000610903			42.991	0.000526246	0.000295156	6.87996e-05	0.000482349
	43.1	0.000856574	0.000460924	0.000546575	0.000463881			43.039	0.000493042	0.000412353	0.00034239	0.000608317			43.114	0.000556299	0.000323209	6.27714e-05	0.000528251
	43.219	0.000882067	0.000487269	0.000571344	0.000481964			43.159	0.000517494	0.000468709	0.000347464	0.000607139			43.23	0.000587764	0.000353557	5.01582e-05	0.0005681
	43.309	0.000900833	0.000509083	0.000584384	0.000500607			43.309	0.000578186	0.000534203	0.000373293	0.000605669			43.32	0.000612189	0.000378109	4.39829e-05	0.000597618
	43.339	0.000907747	0.00051731	0.000595853	0.00050414			43.428	0.000603845	0.000588239	0.000389363	0.000604945			43.473	0.000654787	0.000402989	3.37849e-05	0.000645955
	43.459	0.000934236	0.000552119	0.000628479	0.000526418			43.518	0.000630344	0.000622442	0.000408683	0.000603434			43.533	0.000669227	0.000431487	3.609e-05	0.000660975
	43.578	0.000962825	0.000588645	0.000656663	0.000554292			43.637	0.000656688	0.000672087	0.000432202	0.000606688			43.622	0.000692727	0.000469212	3.54764e-05	0.000686257
	43.668	0.000984403	0.00061957	0.000682669	0.000574817			43.667	0.000663996	0.000683442	0.000439018	0.000607787			43.712	0.000716113	0.000490583	3.53379e-05	0.00071309
	43.817	0.00101801	0.000677288	0.000729251	0.000607167			43.787	0.000694593	0.000718988	0.000470258	0.000611752			43.802	0.000737003	0.000517748	4.28109e-05	0.000735869
	43.881	0.00103501	0.000701741	0.000748179	0.000624246			43.877	0.000718276	0.000754617	0.000490644	0.000623067			43.921	0.000762771	0.000554709	5.97216e-05	0.000764108
	43.997	0.00106189	0.000751229	0.000784739	0.000651102			43.996	0.000751547	0.000783386	0.000522555	0.000637005			44.041	0.000785604	0.000582859	8.19615e-05	0.000792421
	44.086	0.00108411	0.000789155	0.000813204	0.000676149			44.052	0.000768392	0.000795382	0.000537347	0.00064574			44.101	0.000799158	0.000621156	0.000102407	0.000803655
	44.202	0.00110688	0.000844893	0.000849752	0.000700523			44.172	0.000804891	0.000812424	0.00056926	0.00066783			44.191	0.000817332	0.00065349	0.000132106	0.00082255
	44.262	0.00111882	0.00087532	0.000867851	0.000709014			44.325	0.000850112	0.000815279	0.000609766	0.000705608			44.34	0.000853001	0.000683693	0.000197744	0.00085362
	44.355	0.00113904	0.000921526	0.000896432	0.000725475			44.415	0.000885171	0.000821089	0.000629989	0.000729785			44.46	0.00087772	0.000723947	0.000253127	0.000880438
	44.475	0.00116019	0.000981557	0.000932458	0.000752752			44.505	0.000911779	0.000808311	0.000652597	0.000762543			44.579	0.000904642	0.000760476	0.000317162	0.000908405
	44.595	0.00118745	0.0010402	0.00096927	0.00077354			44.624	0.000958039	0.000800779	0.000677821	0.000803659			44.639	0.000928394	0.000793479	0.000357867	0.000924621
	44.715	0.00121773	0.00109535	0.00100783	0.000793478			44.74	0.00100786	0.000795216	0.000699677	0.000842014			44.759	0.000963452	0.000831988	0.00043369	0.000957921
	44.804	0.00123465	0.00113625	0.00103387	0.000808566			44.83	0.00104791	0.000791149	0.000715424	0.000870671			44.819	0.000992313	0.000891088	0.000477526	0.000977546
	44.894	0.00125338	0.00117504	0.00106042	0.000821672			44.954	0.00110428	0.000788727	0.00073589	0.000906366			44.909	0.00102939	0.000936474	0.000540693	0.00100765
	44.954	0.00127705	0.00119454	0.00108574	0.000829122			45.013	0.00112782	0.000775195	0.000750389	0.000937229			45.028	0.00109072	0.00101825	0.000627441	0.00105172
	45.044	0.00129806	0.00122849	0.00111365	0.000839455			45.103	0.00116857	0.000768461	0.00076922	0.000970776			45.118	0.00113154	0.00106857	0.000691153	0.00108661
	45.163	0.00133515	0.00126469	0.00115808	0.00085063			45.193	0.00121048	0.000763278	0.000789793	0.0010044			45.268	0.00122091	0.00114463	0.000797968	0.00114828
	45.283	0.00137473	0.00129605	0.00120512	0.000859194			45.282	0.00125336	0.000757093	0.000813565	0.00104111			45.387	0.00128492	0.00117815	0.000879128	0.00120094
	45.373	0.00140541	0.0013176	0.00124085	0.000863493			45.402	0.00131369	0.00075399	0.000849239	0.0010878			45.477	0.00134201	0.00125144	0.000938296	0.00123992
	45.496	0.00145458	0.001339	0.00129824	0.000870052			45.522	0.00137558	0.000757291	0.000888392	0.00112904			45.597	0.00142021	0.00133205	0.00101291	0.00129072
	45.612	0.00150301	0.00135849	0.00135268	0.000874575			45.642	0.00143612	0.000765191	0.000929846	0.00116193			45.686	0.0014764	0.00137337	0.00106584	0.0013283
	45.702	0.00154248	0.00137342	0.0013965	0.00087658			45.761	0.0015011	0.000772659	0.00097948	0.00120192			45.776	0.00153682	0.00145294	0.00111493	0.00136296
	45.822	0.0016005	0.00139224	0.00145713	0.00088228			45.817	0.00152911	0.000775726	0.00100233	0.00121553			45.836	0.00157726	0.00151151	0.00114449	0.00138585
	45.911	0.00164876	0.00140752	0.00150076	0.000891543			45.941	0.00159843	0.000791383	0.00105877	0.00125245			45.926	0.00163389	0.0015618	0.00119107	0.00141942
	45.971	0.00168419	0.00141953	0.00152892	0.000900501			46.03	0.00164602	0.000803287	0.00109951	0.0012751			46.045	0.0017089	0.00161255	0.00124746	0.00146314
	46.061	0.00173573	0.00143918	0.00157349	0.000910295			46.12	0.0016909	0.000811611	0.00114106	0.00129655			46.195	0.00180194	0.00167656	0.00131802	0.00150781
	46.181	0.00180129	0.00146763	0.00163725	0.000918956			46.21	0.00174183	0.000837795	0.00118332	0.00131897			46.285	0.00185738	0.0017318	0.0013587	0.00153478
	46.3	0.00187159	0.00150199	0.00169717	0.000936689			46.36	0.00182016	0.000878416	0.00125268	0.00135601			46.345	0.00189399	0.00177134	0.00138668	0.00155752
	46.42	0.00196593	0.00155044	0.00174707	0.000981654			46.45	0.00186626	0.00090771	0.00129353	0.00137999			46.465	0.00196781	0.00181681	0.00144245	0.00158878
	46.54	0.00204923	0.00160117	0.00180459	0.00101941			46.569	0.00192235	0.000941879	0.0013469	0.00141626			46.584	0.00204071	0.00185097	0.00150463	0.00163189
	46.63	0.00210741	0.00164104	0.00184822	0.0010479			46.659	0.00196845	0.000982325	0.00138538	0.00144638			46.704	0.00211534	0.00188928	0.00156878	0.00166819
	46.72	0.00217345	0.00168783	0.00189159	0.0010868			46.749	0.00202103	0.00104242	0.00142153	0.00147878			46.794	0.00217061	0.00190712	0.00162628	0.0017077
	46.779	0.00222138	0.0017229	0.00192193	0.00111793			46.839	0.00207401	0.00110528	0.00145654	0.00151575			46.883	0.00222618	0.00194337	0.00168357	0.00174315
	46.899	0.00229818	0.00178623	0.00197722	0.00116953			46.928	0.00212244	0.00115799	0.00149081	0.00155706			46.943	0.00226385	0.00196911	0.00172438	0.00176872
	47.019	0.00239018	0.00186326	0.00204116	0.00123806			46.988	0.00214552	0.00117071	0.00151406	0.00158795			47.033	0.00232184	0.00200875	0.00178681	0.00180719
	47.079	0.00243799	0.00190661	0.00207885	0.00127607			47.138	0.00224578	0.00129819	0.00156775	0.00166878			47.183	0.00241702	0.00203834	0.00190523	0.00188587
	47.199	0.00252533	0.00198618	0.00214426	0.00134688			47.258	0.00232271	0.00138421	0.00161079	0.00174028			47.243	0.00245232	0.00208592	0.00195846	0.00192266
	47.318	0.00261388	0.00207871	0.00222794	0.0014246			47.347	0.00237913	0.0014414	0.00164163	0.00179585			47.389	0.0025483	0.00213265	0.00208367	0.00200769
	47.468	0.00272013	0.00220075	0.00234164	0.00152234			47.407	0.00241972	0.00148193	0.00166216	0.00183438			47.482	0.00261008	0.00217128	0.00216741	0.00206634
	47.498	0.00274319	0.00221795	0.0023567	0.00153888			47.557	0.00254117	0.00160994	0.00172389	0.00193555			47.572	0.00267168	0.00223423	0.00225048	0.00212612
	47.591	0.00280919	0.0022917	0.00242854	0.00159706			47.677	0.00264563	0.00171132	0.00178299	0.0020209			47.662	0.00273154	0.00231335	0.00233324	0.00218628
	47.738	0.00291539	0.00240447	0.00254528	0.00168519			47.767	0.00272607	0.00178375	0.00182587	0.0020845			47.752	0.00279432	0.00237782	0.00241696	0.00224931
	47.827	0.00297783	0.00247859	0.00262506	0.00173966			47.827	0.0027827	0.00183366	0.00185498	0.00212654			47.842	0.00285648	0.00245875	0.00249874	0.00231252
	47.917	0.00304116	0.00255546	0.00270965	0.0017952			47.886	0.00284042	0.00188466	0.00189085	0.00217008			47.991	0.00296197	0.00252992	0.00263182	0.00242019
	48.037	0.00312555	0.00267258	0.00283499	0.00187613			48.036	0.0029908	0.00201651	0.00200353	0.00228794			48.111	0.00304921	0.00259869	0.00273777	0.00251162
	48.127	0.00319515	0.00275022	0.00292423	0.00193385			48.156	0.00311277	0.00212601	0.00211373	0.00238963			48.201	0.0031155	0.0026998	0.00281552	0.00258141
	48.217	0.00326727	0.00282183	0.00301154	0.00199008			48.246	0.00320576	0.00221282	0.00219888	0.00246472			48.321	0.00320335	0.00277346	0.00291403	0.00267372
	48.276	0.00331655	0.00287532	0.003073	0.0020309			48.366	0.00332943	0.00233572	0.00232489	0.00256793			48.381	0.00324884	0.00290401	0.00296464	0.00272247
	48.396	0.00341923	0.00297889	0.00319536	0.00211369			48.485	0.00345237	0.00246687	0.00244961	0.00266311			48.47	0.00331805	0.00297962	0.00304118	0.00279708
	48.49	0.00351024	0.00307407	0.00329775	0.00218775			48.605	0.00357411	0.00260949	0.00257392	0.0027486			48.594	0.00341946	0.00307724	0.00315377	0.00290645
	48.576	0.00360037	0.00316418	0.00339174	0.00225864			48.695	0.00366267	0.00272369	0.00269249	0.00282883			48.65	0.0034662	0.00315732	0.00320554	0.00295663
	48.726	0.00376189	0.00332204	0.00355178	0.00238444			48.785	0.00375188	0.00284546	0.00282946	0.00292212			48.77	0.00357281	0.00321085	0.00332621	0.00306966
	48.845	0.00389091	0.00345153	0.00367601	0.00248684			48.875	0.00384451	0.00297671	0.00298376	0.00302802			48.89	0.00369635	0.00332108	0.00347027	0.00319399
	48.965	0.00403376	0.00359516	0.00380452	0.00259666			48.969	0.0039368	0.00311356	0.00311071	0.00310732			49.013	0.00382411	0.0034347	0.00361994	0.00331971
	49.055	0.00415271	0.00371286	0.00390535	0.00268405			49.054	0.00402332	0.00324383	0.00324291	0.0031939			49.1	0.00393066	0.0035301	0.00374524	0.00341648
	49.145	0.00426777	0.00383153	0.00400508	0.00277108			49.114	0.00408542	0.00333793	0.00333883	0.00325776			49.193	0.00401793	0.00358128	0.00385423	0.00350587
	49.205	0.00434012	0.00391011	0.00406982	0.00282791			49.234	0.00421102	0.00352897	0.00353174	0.00338918			49.279	0.00412176	0.00371231	0.00398109	0.00359953
	49.295	0.00446085	0.00403714	0.00417456	0.00291887			49.384	0.0043741	0.00377249	0.00378179	0.00356989			49.369	0.00425038	0.00386213	0.0041335	0.00370528
	49.385	0.00457714	0.00416512	0.00427891	0.00300919			49.474	0.00447551	0.00391972	0.00393555	0.00368773			49.489	0.00440313	0.00405483	0.00432391	0.00383705
	49.535	0.00478001	0.0043894	0.00446575	0.00316803			49.564	0.00457501	0.00406304	0.004083	0.00380557			49.605	0.00456076	0.00416587	0.00452054	0.00396763
	49.654	0.00495374	0.004575	0.00463518	0.00330775			49.654	0.00468308	0.0042104	0.00424328	0.0039394			49.699	0.0047142	0.00434475	0.00470295	0.00408317
	49.778	0.005137	0.00476817	0.00482957	0.00346424			49.774	0.00483821	0.00441109	0.00446889	0.00413514			49.822	0.00491056	0.00444306	0.00494137	0.00423264
	49.864	0.00526502	0.00490057	0.00497606	0.00357998			49.893	0.00500136	0.00461091	0.00469841	0.00434071			49.908	0.00506478	0.00460869	0.00512413	0.00434474
	49.894	0.00530387	0.00494808	0.00501966	0.00361495			49.983	0.00512655	0.00475841	0.00487067	0.00449794			49.998	0.00522873	0.00472781	0.0053195	0.00446469
	50.048	0.00552054	0.0051872	0.00528518	0.00382142			50.103	0.00529415	0.00494901	0.0051	0.00470987			50.088	0.00538673	0.00491939	0.00551045	0.00458332
	50.134	0.00564954	0.00531619	0.00545705	0.0039529			50.193	0.00544215	0.00510349	0.00529167	0.00488423			50.178	0.00553205	0.0050807	0.00568865	0.00469573
	50.224	0.00577963	0.0054524	0.00563576	0.00408876			50.313	0.00562965	0.00529552	0.00554051	0.00511143			50.328	0.00583886	0.00523191	0.00604988	0.00492548
	50.317	0.00592092	0.00559094	0.00583776	0.0042432			50.403	0.00578645	0.00544648	0.00574132	0.00529022			50.418	0.00599963	0.00545399	0.00624109	0.00504908
	50.404	0.00604356	0.00572315	0.00601509	0.00437633			50.493	0.0059516	0.00559998	0.0059502	0.00547239			50.508	0.00617893	0.00561494	0.00645087	0.00518813
	50.553	0.0062692	0.00594855	0.00634784	0.00463104			50.583	0.00612446	0.00575639	0.00616719	0.00565739			50.628	0.00643283	0.0057224	0.00674508	0.00539138
	50.643	0.00641075	0.00608697	0.00655583	0.00479313			50.732	0.00643261	0.0060286	0.00654724	0.0059702			50.717	0.00661504	0.00595119	0.00695429	0.0055375
	50.763	0.00659505	0.00626967	0.00682195	0.00499714			50.792	0.00656062	0.00614115	0.00670574	0.00609739			50.837	0.00686951	0.00612817	0.00724331	0.00574684
	50.853	0.00675951	0.00642002	0.00705137	0.00519046			50.882	0.00677701	0.00633133	0.00695826	0.00629303			50.957	0.00714015	0.00643828	0.00754789	0.00598149
	50.947	0.0069344	0.0065817	0.00728599	0.00539148			50.998	0.00705155	0.00657774	0.00728789	0.00654517			50.984	0.00720098	0.00675737	0.00761578	0.00603453
	51.063	0.0071616	0.00679021	0.00757578	0.00564814			51.118	0.0073437	0.0068473	0.00763964	0.00680871			51.137	0.00757278	0.00688207	0.00802988	0.00638116
	51.123	0.00730372	0.0069283	0.00775024	0.00582272			51.238	0.00761922	0.00710792	0.00798987	0.00706691			51.227	0.00779541	0.00716523	0.00827531	0.00659228
	51.213	0.0074898	0.00709652	0.00796861	0.00602339			51.362	0.00794354	0.00742859	0.00837504	0.00734503			51.317	0.00801715	0.00737964	0.00851756	0.0067992
	51.333	0.00776435	0.00735012	0.0082757	0.006326			51.422	0.0081222	0.00761223	0.00857487	0.00748987			51.407	0.00826142	0.00760057	0.00878505	0.00704659
	51.423	0.00797217	0.00753289	0.00849605	0.00654343			51.512	0.00837177	0.00787346	0.00886714	0.00770044			51.527	0.00858877	0.0078316	0.00914055	0.00737338
	51.543	0.0082775	0.00781871	0.00881044	0.00687561			51.572	0.00851639	0.00802693	0.0090485	0.00782801			51.643	0.0089109	0.00805702	0.00948865	0.00769104
	51.666	0.00860848	0.00813338	0.00913747	0.007233			51.662	0.0087942	0.00832954	0.00936078	0.00805662			51.707	0.00911095	0.00828883	0.00970293	0.00790774
	51.812	0.00900568	0.00849686	0.00951664	0.00764752			51.782	0.00915365	0.00872795	0.00977144	0.00835839			51.797	0.00937061	0.00857606	0.00998207	0.00816229
	51.902	0.00925164	0.00871572	0.00974934	0.00790068			51.932	0.00962345	0.00925389	0.0102997	0.00875663			51.917	0.00973914	0.00900352	0.0103754	0.00853616
	51.992	0.00950274	0.00894202	0.00998748	0.00816206			51.991	0.009824	0.00947601	0.0105205	0.00892901			52.04	0.0101293	0.00938039	0.0107898	0.00893134
	52.052	0.00967681	0.00910461	0.0101514	0.00834645			52.141	0.0103263	0.0100269	0.0110685	0.00936532			52.156	0.0105103	0.00977476	0.0111918	0.00931724
	52.176	0.0100416	0.00944839	0.0104958	0.00873668			52.201	0.0105476	0.0102588	0.0113031	0.00956189			52.246	0.0108204	0.0099729	0.0115144	0.00963348
	52.262	0.0103058	0.00970278	0.0107411	0.00902296			52.321	0.0109584	0.010694	0.0117354	0.00992355			52.336	0.01113	0.0102878	0.0118384	0.00994399
	52.356	0.01059	0.00997614	0.0110119	0.00933553			52.411	0.0112854	0.0110263	0.0120699	0.010215			52.456	0.0115295	0.0108137	0.0122648	0.010336
	52.416	0.0107614	0.0101414	0.0111863	0.00952857			52.501	0.0116222	0.0113577	0.012407	0.0105174			52.486	0.011633	0.0112321	0.0123741	0.0104388
	52.532	0.0111146	0.0104912	0.0115327	0.00993139			52.651	0.0122148	0.0119092	0.0129828	0.0110592			52.576	0.0119568	0.0114573	0.0127114	0.0107624
	52.622	0.0113924	0.0107711	0.0118073	0.010255			52.771	0.0126908	0.0123406	0.0134357	0.0114934			52.726	0.0125158	0.0117796	0.0132919	0.0113201
	52.746	0.011765	0.0111559	0.0121947	0.0107036			52.801	0.0128013	0.0124443	0.0135411	0.0115876			52.816	0.0128429	0.0122172	0.0136363	0.0116452
	52.896	0.0122592	0.0116679	0.0126732	0.0112989			52.951	0.0134157	0.0129784	0.0141156	0.0121517			52.936	0.0133071	0.012448	0.0141219	0.0121091
	52.952	0.012456	0.0118715	0.0128541	0.0115357			53.041	0.0137903	0.0132984	0.014465	0.0124985			53.056	0.0137811	0.0129055	0.0146215	0.0125852
	53.072	0.0128386	0.0122769	0.0132483	0.0120136			53.131	0.0141678	0.0136192	0.0148185	0.0128493			53.146	0.0141331	0.0132414	0.0149948	0.0129423
	53.192	0.013258	0.0127144	0.013645	0.0125284			53.251	0.0146731	0.0140484	0.0152956	0.0133162			53.266	0.0145874	0.0136997	0.0154775	0.0134136
	53.282	0.0135707	0.0130401	0.0139453	0.0129147			53.341	0.0150606	0.014383	0.0156676	0.0136903			53.416	0.0151926	0.014053	0.0161227	0.0140463
	53.402	0.0139983	0.0134799	0.0143469	0.0134394			53.431	0.0154465	0.0147202	0.0160426	0.0140575			53.506	0.0155644	0.0145172	0.0165198	0.0144387
	53.462	0.0142145	0.0137	0.0145481	0.0137037			53.521	0.015834	0.0150655	0.0164243	0.0144282			53.596	0.0159294	0.014755	0.0169087	0.0148322
	53.582	0.0146498	0.0141389	0.0149511	0.0142335			53.641	0.0163539	0.0155468	0.0169465	0.0149342			53.686	0.0163225	0.0153544	0.0173279	0.0152463
	53.672	0.0149948	0.0144777	0.0152497	0.0146444			53.761	0.0168748	0.0160338	0.0174727	0.0154309			53.746	0.0165904	0.0157286	0.0176125	0.0155273
	53.736	0.0152426	0.0147169	0.0154613	0.0149376			53.881	0.0173991	0.0165394	0.0180084	0.0159327			53.836	0.016972	0.0161218	0.0180155	0.0159411
	53.765	0.0153485	0.0148229	0.0155582	0.015065			53.971	0.0177937	0.0169432	0.0184172	0.0163217			53.956	0.0175044	0.0165101	0.0185735	0.0165087
	53.945	0.0160435	0.0154923	0.0161498	0.0158822			54.061	0.0181892	0.0173494	0.0188264	0.0167065			54.076	0.0180628	0.0170314	0.0191491	0.0170876
	54.062	0.0165009	0.0159386	0.0165266	0.0164119			54.181	0.0187174	0.0179043	0.0193739	0.0172231			54.166	0.0184652	0.0173117	0.0195619	0.0175188
	54.212	0.0170873	0.016479	0.0170201	0.0170959			54.241	0.0189824	0.0181805	0.0196491	0.0174794			54.286	0.0190236	0.0179942	0.0201225	0.018099
	54.272	0.017324	0.0167079	0.017211	0.017367			54.305	0.0192634	0.0184895	0.0199402	0.0177619			54.376	0.0194391	0.0184099	0.0205375	0.0185357
	54.396	0.0178102	0.0171698	0.0176107	0.017927			54.451	0.0199044	0.0191895	0.0206041	0.0184055			54.466	0.01986	0.0189666	0.0209473	0.0189699
	54.456	0.0180488	0.0174024	0.0177977	0.0181964			54.541	0.0202976	0.0196223	0.0210103	0.0188071			54.556	0.0202802	0.0193832	0.0213577	0.0194069
	54.572	0.0185015	0.0178339	0.0181702	0.018717			54.665	0.0208328	0.0202161	0.0215591	0.0193665			54.65	0.0207182	0.0198017	0.0217767	0.0198593
	54.662	0.0188414	0.0181548	0.018469	0.0191197			54.781	0.0213361	0.0207631	0.022079	0.0198965			54.796	0.0213972	0.020322	0.0224215	0.0205587
	54.782	0.019307	0.0186051	0.0188481	0.0196531			54.871	0.0217123	0.0211761	0.0224568	0.0203048			54.916	0.0219368	0.0206014	0.0229191	0.02112
	54.906	0.019765	0.0190487	0.0192524	0.0202003			54.931	0.0219735	0.0214562	0.0227263	0.0205879			54.946	0.0220713	0.0209989	0.0230437	0.0212596
	55.022	0.0202005	0.0194693	0.0196212	0.0207103			55.051	0.0224661	0.0219818	0.0232149	0.02113			55.066	0.0226027	0.0215198	0.0235345	0.0218114
	55.082	0.0204162	0.0196796	0.0198142	0.0209714			55.141	0.022849	0.0223842	0.0235988	0.021556			55.186	0.0231179	0.0219182	0.0240064	0.0223482
	55.202	0.0208423	0.0200938	0.0201971	0.0214896			55.261	0.0233297	0.0228776	0.0240643	0.0220897			55.306	0.0236177	0.0222747	0.0244628	0.0228682
	55.296	0.0211601	0.0204064	0.0204925	0.0218858			55.351	0.0236897	0.0232401	0.024409	0.0224897			55.397	0.0239717	0.0229627	0.0247791	0.0232403
	55.382	0.0214431	0.0206843	0.0207579	0.0222416			55.472	0.0241497	0.0236928	0.0248376	0.0229963			55.46	0.0242518	0.0234108	0.0250477	0.0235171
	55.443	0.0216246	0.0208688	0.0209348	0.0224774			55.592	0.0246148	0.0241416	0.0252671	0.0235072			55.577	0.0246851	0.0238596	0.0254335	0.0239664
	55.562	0.0219927	0.021228	0.0212842	0.0229455			55.712	0.0250519	0.0245545	0.0256591	0.0239814			55.697	0.025123	0.0240557	0.0258272	0.0244101
	55.653	0.0222431	0.0214761	0.0215271	0.0232701			55.832	0.02547	0.024944	0.026027	0.0244315			55.82	0.0255529	0.0244505	0.0262117	0.0248393
	55.743	0.0224925	0.0217174	0.0217679	0.0235914			55.892	0.0256657	0.0251254	0.026196	0.0246416			55.877	0.0257208	0.0247327	0.0263528	0.0250056
	55.893	0.0229483	0.022152	0.0222182	0.0241866			55.982	0.0259568	0.0253953	0.0264478	0.0249544			55.997	0.026119	0.0250016	0.0267079	0.0253966
	56.017	0.0232042	0.0223989	0.0224686	0.0245203			56.072	0.0262272	0.0256474	0.0266791	0.0252466			56.117	0.0264718	0.025255	0.0270116	0.0257409
	56.103	0.0234181	0.0226053	0.0226855	0.0248064			56.162	0.0264795	0.0258856	0.0268939	0.0255224			56.207	0.0267137	0.0255393	0.0272148	0.0259764
	56.196	0.0236075	0.0227869	0.0228755	0.0250586			56.252	0.0267093	0.0261067	0.0270885	0.0257789			56.267	0.0268994	0.0256849	0.0273797	0.0261627
	56.287	0.0237771	0.0229498	0.0230464	0.0252863			56.402	0.0270502	0.026448	0.0273783	0.026173			56.387	0.0272098	0.0259414	0.0276399	0.0264744
	56.373	0.023888	0.0230539	0.0231539	0.0254346			56.492	0.027225	0.0266328	0.0275273	0.0263859			56.507	0.0274127	0.0261166	0.0277818	0.0266732
	56.463	0.0240246	0.0231874	0.0232925	0.0256234			56.612	0.0274585	0.0268955	0.0277342	0.0266705			56.567	0.0275105	0.026219	0.0278503	0.0267727
	56.613	0.024194	0.0233568	0.0234626	0.0258664			56.702	0.0275376	0.026997	0.0277937	0.0268057			56.687	0.0276893	0.0264384	0.0279705	0.0269609
	56.733	0.0242978	0.0234659	0.0235672	0.0260248			56.792	0.0276357	0.0271286	0.0278775	0.0269549			56.777	0.0277491	0.0265362	0.0279845	0.0270268
	56.827	0.0243138	0.0234941	0.0235808	0.0260723			56.856	0.0277295	0.0272551	0.0279652	0.0270797			56.901	0.0278459	0.0265895	0.028018	0.027143
	56.947	0.0243453	0.0235437	0.0236129	0.0261501			57.003	0.0277519	0.0273376	0.0279673	0.0272026			57.052	0.0279831	0.0265864	0.0280673	0.0273141
	57.004	0.0243892	0.023591	0.0236587	0.0262188			57.093	0.0277601	0.0273884	0.0279656	0.0272682			57.142	0.0279404	0.026623	0.0279743	0.0272905
	57.064	0.0243703	0.0235869	0.0236396	0.0262184			57.213	0.0277327	0.0274171	0.027924	0.0273167			57.258	0.0278787	0.0266538	0.0278419	0.0272581
	57.214	0.024391	0.0236292	0.0236632	0.0262877			57.333	0.027669	0.027406	0.0278432	0.0273261			57.348	0.0277612	0.026512	0.0276703	0.027165
	57.338	0.0242125	0.0235146	0.0234851	0.0261382			57.397	0.0276091	0.0273713	0.027772	0.0273043			57.408	0.0277132	0.0263647	0.0275806	0.027134
	57.394	0.0241546	0.0234804	0.0234285	0.0260944			57.483	0.0275139	0.0273073	0.027659	0.027258			57.528	0.0275527	0.026285	0.0273366	0.0270079
	57.484	0.0240073	0.0233847	0.0232832	0.0259676			57.603	0.0273915	0.0272197	0.0275049	0.0272009			57.678	0.0273087	0.0261255	0.026983	0.0268069
	57.578	0.0238589	0.0232891	0.0231372	0.0258406			57.724	0.0271171	0.0269814	0.0271936	0.0269847			57.709	0.0271948	0.0260431	0.0268514	0.0267045
	57.728	0.0236202	0.0231372	0.022902	0.0256366			57.787	0.0270424	0.026913	0.0270926	0.0269433			57.799	0.0270878	0.025635	0.0266716	0.0266192
	57.815	0.0234705	0.0230429	0.0227537	0.0255075			57.934	0.0266412	0.0265482	0.0266329	0.0266021			57.945	0.0266646	0.0253878	0.0261522	0.0262436
	57.965	0.02307	0.0227613	0.0223491	0.0251352			58.024	0.0263924	0.0263158	0.0263427	0.0263895			58.009	0.0264227	0.0250568	0.0258735	0.0260276
	58.025	0.0229703	0.022705	0.0222486	0.0250511			58.114	0.0261216	0.0260603	0.0260286	0.0261535			58.159	0.0260171	0.0246674	0.025373	0.025664
	58.115	0.0226243	0.0224346	0.0218909	0.0247138			58.204	0.0257871	0.0257507	0.0256534	0.025847			58.219	0.0257603	0.0243443	0.0250882	0.0254344
	58.209	0.0223669	0.0222513	0.021623	0.0244721			58.294	0.0255137	0.0254824	0.0253333	0.0256129			58.339	0.0252945	0.0239966	0.0245682	0.0250155
	58.299	0.0220637	0.0220169	0.0213035	0.024178			58.414	0.0250145	0.0250152	0.0247827	0.0251514			58.459	0.024823	0.023405	0.02405	0.0245876
	58.419	0.0216191	0.0216558	0.0208298	0.0237395			58.535	0.0245474	0.0245648	0.0242636	0.0247334			58.55	0.0244123	0.0228982	0.0236137	0.0242168
	58.509	0.0212083	0.0212912	0.0203904	0.0233275			58.625	0.0241511	0.0241887	0.0238349	0.0243706			58.61	0.0240988	0.0226546	0.0232904	0.0239372
	58.626	0.0207665	0.0209175	0.019913	0.0228833			58.745	0.0236123	0.023676	0.0232577	0.0238792			58.734	0.0234891	0.0220293	0.0226622	0.023385
	58.746	0.020227	0.020427	0.0193335	0.0223348			58.835	0.0231651	0.0232557	0.0227874	0.0234657			58.854	0.0228764	0.0215753	0.0220407	0.0228257
	58.84	0.0198048	0.0200405	0.0188816	0.0219023			58.929	0.0226495	0.0227748	0.0222535	0.0229832			58.94	0.0223947	0.0211056	0.0215632	0.0223879
	58.896	0.0195895	0.0198511	0.0186463	0.0216775			59.045	0.0220479	0.0222121	0.0216286	0.0224272			59.034	0.0219026	0.0206219	0.0210711	0.0219307
	58.986	0.0191644	0.0194532	0.0181946	0.0212375			59.136	0.0215075	0.0217085	0.0210786	0.0219178			59.151	0.0212472	0.0201259	0.020426	0.0213226
	59.137	0.0184172	0.0187467	0.0174134	0.0204607			59.286	0.0206716	0.0209363	0.0202214	0.0211383			59.241	0.0207299	0.0192784	0.0199204	0.0208406
	59.231	0.01793	0.0182848	0.0169159	0.0199515			59.346	0.0203098	0.0205999	0.0198563	0.0207945			59.331	0.0201942	0.0187682	0.0194032	0.0203418
	59.321	0.0174666	0.0178477	0.0164451	0.0194643			59.436	0.019791	0.0201279	0.0193272	0.0203086			59.451	0.0194934	0.0182535	0.0187185	0.0196833
	59.441	0.0168395	0.0172595	0.0158167	0.0188007			59.526	0.019252	0.0196352	0.0187833	0.0197978			59.572	0.0187702	0.0177282	0.0180116	0.0190063
	59.557	0.0162282	0.0166919	0.0152145	0.0181444			59.616	0.0187084	0.0191451	0.0182354	0.0192845			59.662	0.0182246	0.0172103	0.0174811	0.0184978
	59.678	0.0155916	0.0161066	0.0145851	0.0174656			59.737	0.0179661	0.0184599	0.0174988	0.0185689			59.752	0.0176819	0.0163344	0.0169555	0.0179914
	59.708	0.0154337	0.0159625	0.014431	0.0172942			59.857	0.0172286	0.0177797	0.0167724	0.0178562			59.812	0.0173183	0.0158001	0.0165992	0.0176546
	59.828	0.0147966	0.0153868	0.0138075	0.0166112			59.947	0.0166828	0.017263	0.0162422	0.0173199			59.932	0.0165903	0.0152916	0.0158833	0.0169842
	59.948	0.0141561	0.0148172	0.0131836	0.0159234			60.067	0.0159403	0.0165748	0.0155202	0.0165979			60.022	0.0160369	0.0145868	0.0153355	0.016482
	60.038	0.0137054	0.0144126	0.0127463	0.0154081			60.161	0.0153798	0.0160306	0.0149844	0.0160384			60.142	0.0153143	0.0142175	0.0146194	0.0158229
	60.132	0.0132476	0.014	0.0122996	0.0148779			60.278	0.0146783	0.0153521	0.0143135	0.0153376			60.267	0.0145652	0.0137297	0.0138741	0.0151423
	60.223	0.012795	0.0135969	0.0118567	0.0143672			60.338	0.014294	0.0149994	0.0139407	0.0149589			60.387	0.013873	0.0129197	0.0131841	0.0145016
	60.309	0.0123928	0.0132304	0.0114615	0.0138967			60.428	0.0137804	0.0144795	0.013454	0.0144314			60.473	0.0133803	0.0122928	0.0126937	0.0140445
	60.459	0.0116546	0.012571	0.0107367	0.0130689			60.549	0.0130944	0.0137851	0.0127999	0.0137228			60.564	0.0128589	0.0118186	0.0121764	0.0135608
	60.58	0.0111128	0.0120637	0.0102046	0.0124355			60.608	0.0127455	0.013443	0.0124615	0.0133617			60.654	0.0123146	0.0113494	0.0116377	0.0130692
	60.67	0.0106994	0.0116778	0.00979942	0.0119634			60.763	0.0119347	0.0125886	0.0116813	0.0125053			60.774	0.011712	0.0109133	0.0110511	0.0124662
	60.764	0.01024	0.0112535	0.00934574	0.0114504			60.879	0.0113156	0.0119495	0.011072	0.0118469			60.894	0.0110342	0.0103052	0.0103889	0.0118247
	60.854	0.00984842	0.0108709	0.00896377	0.0109965			60.969	0.0108911	0.0114903	0.0106519	0.0113948			60.984	0.0106036	0.0099993	0.00998309	0.0113837
	60.97	0.0093336	0.0103624	0.00845932	0.0104024			61.06	0.0104568	0.0110274	0.0102155	0.0109325			61.075	0.0101821	0.00955669	0.00959407	0.0109477
	61.034	0.00909406	0.0101134	0.00823624	0.010121			61.15	0.0100409	0.0105824	0.00979276	0.0104919			61.165	0.00972901	0.00888438	0.0091675	0.010493
	61.185	0.00851446	0.0095122	0.00769535	0.00944922			61.3	0.00938076	0.00987325	0.0091115	0.00980134			61.285	0.00921495	0.00851516	0.00871224	0.00994926
	61.245	0.00826397	0.0092516	0.00745282	0.00915626			61.424	0.00883493	0.00928629	0.00854622	0.00923804			61.375	0.00881669	0.00799239	0.00835596	0.00953348
	61.331	0.00794493	0.00891445	0.00715829	0.00878609			61.511	0.00848268	0.00890565	0.00817567	0.00888271			61.465	0.00841328	0.00765745	0.00799423	0.00911319
	61.452	0.0075446	0.0084902	0.00680721	0.00833124			61.571	0.008271	0.00867767	0.00794466	0.00867282			61.556	0.00804934	0.00729288	0.0076819	0.00872441
	61.606	0.00701217	0.00792205	0.006323	0.00771473			61.691	0.00784407	0.00821736	0.00748178	0.00824897			61.646	0.00772486	0.00708449	0.00741216	0.00837164
	61.662	0.00681172	0.00770608	0.00613725	0.00747771			61.751	0.00757541	0.00792275	0.00721188	0.00798543			61.83	0.00703449	0.00665607	0.00682796	0.00763056
	61.782	0.00642959	0.00729678	0.00579661	0.00703535			61.845	0.00724629	0.0075646	0.00686019	0.00766246			61.92	0.00673194	0.00621203	0.00657627	0.00730097
	61.843	0.00624435	0.00709825	0.00563251	0.00682115			61.965	0.00686928	0.0071537	0.00645026	0.00728565			62.041	0.00634827	0.00585294	0.00625508	0.00688062
	61.937	0.00597831	0.00681201	0.00539786	0.00651528			62.052	0.00656942	0.00682202	0.0061394	0.00699018			62.097	0.00620611	0.00557548	0.00613042	0.00672198
	62.023	0.00573747	0.00655063	0.00518267	0.00623402			62.202	0.00617833	0.00638865	0.00571614	0.00656951			62.251	0.00574132	0.00537415	0.00573127	0.00620971
	62.177	0.00529536	0.00607391	0.00478861	0.00570478			62.293	0.0058806	0.0060529	0.00541673	0.00626915			62.278	0.00568635	0.00510421	0.00567587	0.0061485
	62.294	0.00502127	0.00576429	0.0045385	0.00537615			62.413	0.00560014	0.00573375	0.00513031	0.0059467			62.402	0.00536168	0.00489226	0.00537814	0.00578628
	62.384	0.00481533	0.00552892	0.00434933	0.0051227			62.507	0.00537165	0.00547118	0.00490647	0.00568658			62.488	0.00515072	0.00464529	0.00517644	0.00554894
	62.508	0.00455391	0.00521974	0.00410432	0.00479323			62.597	0.00518756	0.00525743	0.00473622	0.00546335			62.578	0.004924	0.00438229	0.0049614	0.00528917
	62.599	0.00436232	0.00499706	0.00392922	0.00454595			62.684	0.00499785	0.00503707	0.00456487	0.00524059			62.669	0.00472438	0.00420943	0.00475516	0.00506015
	62.685	0.00420465	0.00479928	0.00377713	0.00433843			62.774	0.00479254	0.00479852	0.00437847	0.00500201			62.789	0.00449073	0.00403193	0.00449498	0.00479193
	62.775	0.00406139	0.00460149	0.00362895	0.00414688			62.898	0.0045505	0.00451682	0.00417873	0.0047142			62.909	0.00424904	0.00392529	0.00422927	0.00450618
	62.865	0.00389895	0.00440273	0.00347833	0.0039287			63.019	0.00432478	0.00425542	0.00400074	0.00445059			63.03	0.00404773	0.00373555	0.00398431	0.00426802
	62.926	0.00381431	0.00427532	0.00338607	0.00381496			63.109	0.00416535	0.00407221	0.00388036	0.00426971			63.154	0.00382922	0.00357909	0.0037264	0.0040044
	63.05	0.00363854	0.00402132	0.0032028	0.00358225			63.255	0.00391269	0.00378252	0.00368279	0.00398663			63.244	0.00370415	0.00340884	0.00356176	0.0038531
	63.17	0.00344933	0.00377776	0.00302365	0.00333318			63.346	0.003771	0.00362558	0.00358615	0.00384897			63.331	0.003582	0.0031659	0.00340339	0.00370545
	63.29	0.00329695	0.00354746	0.00286143	0.00314569			63.436	0.00362779	0.00346348	0.00347024	0.00369911			63.421	0.00345868	0.00302963	0.00324373	0.00355794
	63.441	0.00310878	0.00326598	0.00266326	0.00292574			63.496	0.00354287	0.00337651	0.00341777	0.00364008			63.515	0.00334363	0.00286478	0.00308833	0.00342235
	63.497	0.0030338	0.00315828	0.00258608	0.00283968			63.586	0.00340761	0.00322571	0.00330248	0.00350778			63.601	0.00324484	0.00280814	0.00295283	0.00330877
	63.618	0.0028959	0.00294132	0.00243584	0.00269619			63.707	0.00324084	0.0030528	0.00316695	0.00338365			63.666	0.00316373	0.00268356	0.00284976	0.00321738
	63.712	0.00279522	0.00277854	0.00232472	0.00259904			63.831	0.00307391	0.00287472	0.00301346	0.00324447			63.816	0.00303053	0.00258874	0.00264455	0.00307619
	63.802	0.00270103	0.00262444	0.00222051	0.00251335			63.887	0.00300084	0.00279641	0.00294352	0.0031823			63.872	0.00295917	0.00250664	0.00256424	0.00299788
	63.862	0.00265065	0.00253696	0.00216364	0.00247101			64.012	0.00285405	0.00265558	0.00279972	0.00309397			63.993	0.00287692	0.00242321	0.0024185	0.00292172
	63.953	0.00256205	0.00238895	0.00206593	0.00239742			64.102	0.00275382	0.00256002	0.00269507	0.0030294			64.113	0.00280708	0.00236998	0.00228198	0.00286535
	64.073	0.00244457	0.00219202	0.0019381	0.0023064			64.249	0.002609	0.00243082	0.00253271	0.00294261			64.234	0.00273799	0.00230975	0.00215112	0.00281006
	64.193	0.00233151	0.00200158	0.00181809	0.00222517			64.339	0.00252109	0.0023531	0.00243315	0.00288194			64.328	0.00268951	0.00226243	0.00205478	0.00277308
	64.284	0.00226678	0.00188811	0.0017506	0.00218072			64.433	0.00243695	0.00228406	0.00233454	0.00282475			64.444	0.00263757	0.00221297	0.00194135	0.00273788
	64.374	0.00220886	0.00178634	0.00169277	0.00214243			64.52	0.00236921	0.00223217	0.00225145	0.00277731			64.565	0.00258345	0.00216955	0.00182768	0.00269711
	64.554	0.00209188	0.00158573	0.00158304	0.0020671			64.64	0.00229677	0.00217759	0.00215638	0.00271538			64.625	0.00256513	0.00213708	0.0017751	0.00269556
	64.645	0.00201543	0.00145927	0.00150945	0.00201293			64.76	0.00222332	0.00212297	0.00206602	0.00264532			64.719	0.00252615	0.00208871	0.00169278	0.0026712
	64.732	0.00197432	0.00138651	0.00147525	0.00198671			64.851	0.00215901	0.00207812	0.00199627	0.00258771			64.836	0.00247729	0.00206105	0.00158333	0.00263749
	64.852	0.00191224	0.00127732	0.00142027	0.00194192			64.941	0.00212149	0.00204445	0.00195111	0.00253366			64.926	0.00243985	0.00201817	0.00150471	0.00261838
	64.916	0.00188286	0.00122465	0.00139449	0.00191973			65.005	0.00208929	0.00201643	0.00191859	0.00249286			65.02	0.00240026	0.00199228	0.00141622	0.00259976
	65.032	0.0018356	0.00114124	0.00135606	0.00188443			65.125	0.00204502	0.0019654	0.00187447	0.00241732			65.14	0.00233591	0.00197182	0.00133785	0.00256241
	65.123	0.00179905	0.00107695	0.00132425	0.00185401			65.276	0.00196615	0.00187847	0.00182492	0.00231516			65.261	0.00227582	0.00192059	0.00122939	0.00253319
	65.213	0.00176497	0.000999784	0.00127538	0.00181012			65.366	0.00195158	0.00183539	0.00181212	0.00226298			65.351	0.00222556	0.00190795	0.00116194	0.00250461
	65.273	0.00174429	0.000964509	0.00125774	0.00179193			65.453	0.00190889	0.00177413	0.00179748	0.00220538			65.438	0.00217461	0.00185324	0.00110384	0.00247286
	65.394	0.00170222	0.000894825	0.00121953	0.0017526			65.543	0.00187525	0.00171156	0.00178774	0.00215061			65.558	0.00210291	0.00179859	0.00103236	0.00242396
	65.488	0.00166759	0.000845032	0.00119074	0.00172223			65.664	0.00183436	0.00162514	0.00177651	0.00208264			65.649	0.00204438	0.0017579	0.00100685	0.00237605
	65.609	0.0016199	0.000785615	0.00115412	0.00168336			65.784	0.00178447	0.0015295	0.00176677	0.00201688			65.739	0.0019875	0.00171047	0.000989033	0.00232647
	65.729	0.00156573	0.000735335	0.00112047	0.00164634			65.875	0.00175898	0.00146805	0.00175134	0.00197772			65.829	0.00193757	0.00167594	0.000943009	0.00228572
	65.849	0.00150234	0.000699433	0.00108959	0.0016104			65.965	0.00173032	0.00140775	0.00173141	0.00194211			65.923	0.00188557	0.00158435	0.000909806	0.00223885
	65.906	0.00147902	0.00067464	0.00107346	0.00159449			66.059	0.00169109	0.0013395	0.00171061	0.00190476			66.074	0.00179665	0.00155291	0.000922879	0.00214836
	65.996	0.00142912	0.000660219	0.0010518	0.00156904			66.179	0.00164963	0.00127067	0.00166631	0.00186873			66.164	0.00175013	0.00145767	0.000916702	0.00210175
	66.151	0.00135456	0.000633802	0.00101832	0.00153124			66.27	0.0016107	0.00121536	0.00163095	0.001844			66.281	0.00168556	0.00141931	0.00094753	0.00203538
	66.211	0.00132801	0.000620053	0.00100987	0.00152046			66.387	0.00157006	0.00116641	0.00156754	0.00181989			66.372	0.00163418	0.00136713	0.000983869	0.00198422
	66.301	0.0012877	0.000620876	0.000996524	0.0015028			66.451	0.00154614	0.00114042	0.00152886	0.00181005			66.462	0.00158616	0.00124732	0.00101613	0.00193926
	66.422	0.00123497	0.000617383	0.000991837	0.0014886			66.601	0.00149635	0.00110169	0.00143108	0.00178648			66.552	0.0015388	0.00118835	0.0010509	0.00189784
	66.512	0.00120591	0.000643276	0.000980397	0.00147299			66.688	0.00146943	0.00108948	0.0013749	0.00177205			66.646	0.00148849	0.00111789	0.00108961	0.00185704
	66.602	0.00118954	0.000679467	0.00096727	0.0014574			66.782	0.00144246	0.00107569	0.00130528	0.00176211			66.733	0.00144107	0.00103433	0.00112358	0.0018215
	66.723	0.00115095	0.000709206	0.000970903	0.0014517			66.872	0.00142024	0.0010716	0.00124354	0.00174907			66.854	0.00137996	0.000971918	0.00116812	0.00178031
	66.81	0.00114156	0.000746611	0.000964855	0.00144366			66.963	0.00140051	0.0010769	0.00119297	0.00173092			66.974	0.00131677	0.000908621	0.0012039	0.0017404
	66.934	0.00112915	0.000799005	0.000959626	0.00143731			67.079	0.00138327	0.00108317	0.00112042	0.00170972			67.098	0.00125267	0.000869144	0.00123916	0.00170244
	67.02	0.00111693	0.000833966	0.000958502	0.0014366			67.17	0.00137222	0.00109752	0.00108302	0.00168748			67.159	0.00122108	0.00077798	0.00124316	0.00168285
	67.114	0.0011014	0.000871958	0.000957805	0.00143806			67.324	0.00137162	0.00111994	0.00101147	0.00164458			67.275	0.00116127	0.000711699	0.00125692	0.00164599
	67.205	0.00108967	0.000907262	0.000954549	0.00144008			67.384	0.00136783	0.00113426	0.00100414	0.00162807			67.366	0.00111449	0.000618625	0.00126142	0.00161543
	67.295	0.00107683	0.000939047	0.000950264	0.00144319			67.505	0.00136825	0.0011594	0.000987263	0.00159368			67.486	0.00105495	0.000499141	0.00125766	0.00157265
	67.446	0.00105176	0.000979316	0.000938534	0.00144947			67.622	0.00137928	0.00118169	0.000973598	0.0015542			67.577	0.00100386	0.000422891	0.00126088	0.00153379
	67.567	0.00102555	0.00100659	0.000928642	0.00145172			67.716	0.00138619	0.00119716	0.000973426	0.00152532			67.697	0.000958111	0.000348123	0.0012373	0.00148786
	67.683	0.000996665	0.0010196	0.000914534	0.0014503			67.833	0.00139616	0.00121218	0.00098137	0.00148852			67.791	0.000907623	0.000272428	0.00123804	0.00143932
	67.777	0.000969113	0.00102106	0.000900444	0.00144518			67.863	0.0013983	0.00121496	0.000984875	0.00147941			67.882	0.000882871	0.000194604	0.00121956	0.00140045
	67.868	0.000937443	0.00101127	0.000884251	0.00143549			67.987	0.00139283	0.00121334	0.000997544	0.00146037			67.999	0.000833864	8.82185e-05	0.00121911	0.00133436
	67.958	0.000907492	0.00100931	0.000868931	0.00142023			68.074	0.00138533	0.00120427	0.00100631	0.00145159			68.093	0.000816347	3.29241e-05	0.00120918	0.0012882
	68.079	0.000859144	0.000988716	0.000844631	0.00139078			68.194	0.00137288	0.00118561	0.00102125	0.00143819			68.213	0.000789838	-4.01073e-05	0.00120968	0.00122096
	68.139	0.000832164	0.000969351	0.00083224	0.00137076			68.289	0.00136105	0.00116939	0.00103859	0.0014208			68.304	0.000774732	-0.00011918	0.00121319	0.0011693
	68.229	0.000793488	0.000955218	0.000812588	0.00133918			68.439	0.00132188	0.00112059	0.00104919	0.00142133			68.36	0.000758999	-0.00019052	0.00122145	0.00113209
	68.316	0.000753046	0.000931173	0.000793834	0.00130172			68.53	0.00129223	0.00108555	0.0010514	0.00142482			68.45	0.000751232	-0.000280723	0.00122682	0.00108237
	68.437	0.000695634	0.000898326	0.000767431	0.00124338			68.616	0.00126133	0.0010456	0.0010476	0.00143945			68.571	0.000744594	-0.000337169	0.00123505	0.00101756
	68.531	0.000651106	0.000870628	0.000748267	0.00119297			68.707	0.00122542	0.0010083	0.0010442	0.00144244			68.692	0.00075439	-0.000392566	0.00123431	0.000966124
	68.648	0.000597518	0.000837452	0.000725751	0.00112695			68.797	0.0011861	0.00096987	0.0010349	0.00144836			68.816	0.000755124	-0.000399604	0.00123544	0.000912388
	68.742	0.000557686	0.000809917	0.000711516	0.00107088			68.918	0.00113526	0.000918603	0.00102029	0.00146154			68.906	0.000769755	-0.000426799	0.00122373	0.000887339
	68.863	0.000512636	0.000774161	0.000701097	0.000995601			69.042	0.00108165	0.00087162	0.000999882	0.00147111			69.053	0.000784603	-0.000416614	0.00120069	0.000851399
	68.953	0.000483197	0.000753923	0.000691446	0.000942836			69.163	0.00102701	0.00083188	0.000973061	0.00148027			69.148	0.000800935	-0.000410796	0.00117237	0.0008391
	69.074	0.000450865	0.000729371	0.000682256	0.000872994			69.249	0.00100133	0.00081121	0.000963415	0.00147452			69.208	0.000809747	-0.00041486	0.00115273	0.000833487
	69.164	0.000432363	0.000718823	0.00066579	0.000828835			69.34	0.000969618	0.000792429	0.000946489	0.00147156			69.298	0.00082414	-0.000383376	0.00111931	0.000829748
	69.224	0.000422359	0.000703642	0.000674814	0.000789931			69.43	0.000937072	0.000778235	0.000927656	0.00147081			69.419	0.000841139	-0.00036194	0.00106145	0.000829556
	69.345	0.000407931	0.000684989	0.000673999	0.000724769			69.525	0.000918239	0.000769733	0.000917378	0.00145407			69.51	0.000853208	-0.000361894	0.00101283	0.000833366
	69.405	0.000402981	0.000675837	0.00067713	0.000691013			69.645	0.00088833	0.000764916	0.000900585	0.0014427			69.6	0.000863589	-0.000318698	0.000960108	0.000839337
	69.522	0.000397568	0.000661442	0.000677328	0.00063243			69.762	0.000873876	0.000765195	0.00089241	0.00141893			69.717	0.000869704	-0.000256899	0.000886052	0.000848915
	69.677	0.000397022	0.00064335	0.000679399	0.000561171			69.826	0.000866719	0.000767126	0.000888935	0.00140685			69.841	0.000882121	-0.000213555	0.000801627	0.000862394
	69.737	0.000398182	0.000636717	0.000680403	0.00053426			69.943	0.000864795	0.000767657	0.000886035	0.00137621			69.898	0.00088526	-0.00017954	0.000761631	0.000869004
	69.854	0.000401831	0.000621847	0.00068388	0.000486966			70.033	0.000860152	0.00077061	0.000884907	0.001359			70.022	0.000889047	-0.000142399	0.000674058	0.000885136
	69.978	0.00040731	0.000607861	0.000680887	0.000437845			70.124	0.000859417	0.000770122	0.000884942	0.00134009			70.113	0.000896563	-0.000118003	0.000607036	0.000896276
	70.069	0.000412336	0.000597926	0.000672981	0.000404923			70.248	0.000859669	0.000762334	0.000884549	0.00131622			70.263	0.000901862	-9.12468e-05	0.00050283	0.000918726
	70.159	0.000416876	0.000585906	0.000662693	0.000375905			70.335	0.000860911	0.000756884	0.000888439	0.00130313			70.35	0.000898117	-6.42523e-05	0.000455718	0.00094021
	70.25	0.000425226	0.000579492	0.000636496	0.000350833			70.49	0.000860623	0.000728266	0.000889647	0.00128237			70.444	0.000894353	-2.92267e-05	0.000416971	0.000969041
	70.34	0.000430056	0.000566194	0.000614058	0.000329394			70.58	0.000849137	0.000699957	0.000880128	0.00127344			70.561	0.000903663	1.7523e-05	0.000352922	0.000989583
	70.431	0.000433756	0.000550832	0.000586751	0.000310358			70.667	0.000832694	0.000669163	0.000868874	0.00126652			70.656	0.000902299	5.90358e-05	0.000334495	0.00102184
	70.608	0.000428227	0.000506653	0.00053207	0.000270429			70.757	0.000817784	0.000635049	0.000861119	0.00125981			70.746	0.000908627	8.82256e-05	0.000304542	0.00104002
	70.702	0.000420771	0.000480286	0.000496365	0.000247765			70.852	0.000801937	0.000594228	0.000854048	0.00125304			70.806	0.000914327	0.000123745	0.000285151	0.00104941
	70.792	0.00042853	0.000469919	0.00044355	0.000241715			70.969	0.000763472	0.000540995	0.000831639	0.00124378			70.927	0.000915397	0.000163891	0.000283801	0.00108127
	70.943	0.000437044	0.00044758	0.000358805	0.00022697			71.063	0.000735651	0.000495534	0.000816469	0.00123516			71.017	0.000919954	0.000206528	0.000279891	0.00109587
	70.973	0.000438932	0.000443365	0.000342033	0.000223729			71.183	0.000700518	0.000433613	0.000796653	0.00122268			71.134	0.000919522	0.00025704	0.00029534	0.00111686
	71.094	0.000433329	0.000417589	0.000281759	0.000193872			71.304	0.000658249	0.000375647	0.000769425	0.00120544			71.255	0.000914871	0.000307073	0.000322808	0.00113542
	71.215	0.000453399	0.00041267	0.000212032	0.000183372			71.334	0.000646024	0.000366085	0.000760717	0.00119919			71.379	0.000905651	0.000359949	0.000358307	0.00115132
	71.275	0.000453107	0.000404208	0.000182831	0.000164068			71.455	0.000606886	0.00031003	0.000731754	0.00117775			71.47	0.000892726	0.000432936	0.000390833	0.00116468
	71.366	0.000470479	0.000404789	0.000134612	0.000148935			71.542	0.000579695	0.000277084	0.000708955	0.00115858			71.561	0.000879286	0.000510625	0.000420279	0.00117539
	71.453	0.000498818	0.00041476	8.82096e-05	0.000142938			71.696	0.000543507	0.000235402	0.000670916	0.00111882			71.647	0.000861962	0.000580208	0.00044927	0.00118741
	71.573	0.000528577	0.000425036	3.11225e-05	0.000113719			71.783	0.000522195	0.000208076	0.000647741	0.00109503			71.738	0.000843306	0.00063534	0.000475411	0.00119812
	71.667	0.000561997	0.000441959	-1.26881e-05	9.6814e-05			71.877	0.000506216	0.000187362	0.000625443	0.00106714			71.828	0.000820352	0.000678777	0.000499627	0.001211
	71.788	0.000610487	0.000470108	-6.65301e-05	7.63492e-05			71.998	0.000491959	0.000166453	0.000599936	0.00102941			71.949	0.000784407	0.00071368	0.000527722	0.00123036
	71.939	0.000673616	0.000511376	-0.000129535	5.52474e-05			72.089	0.000485246	0.000154226	0.000583465	0.00100005			72.07	0.000743543	0.000734554	0.00054766	0.00125253
	72.029	0.00070459	0.000534155	-0.000163535	4.67144e-05			72.179	0.000478211	0.000145124	0.000567646	0.000968032			72.194	0.00070203	0.000746624	0.000558562	0.00126935
	72.12	0.000744143	0.00056394	-0.000199299	3.68014e-05			72.326	0.000487592	0.000131964	0.000557122	0.000928984			72.315	0.000659975	0.000762913	0.000560999	0.00128541
	72.18	0.000754758	0.000574652	-0.00021791	3.35643e-05			72.42	0.000492393	0.00012573	0.000551314	0.000903069			72.405	0.000626992	0.000748894	0.000557603	0.00130097
	72.301	0.000787554	0.000606121	-0.000259019	2.92784e-05			72.537	0.000502876	0.000117838	0.00054919	0.000877926			72.466	0.000610374	0.000739537	0.00055389	0.00129877
	72.422	0.000809077	0.000633818	-0.000296973	3.13021e-05			72.602	0.000509109	0.000114061	0.000549103	0.000866343			72.586	0.00057539	0.000711626	0.000542388	0.00130295
	72.539	0.00081772	0.000655839	-0.000329739	3.89129e-05			72.692	0.000517495	0.00010991	0.000549599	0.000853109			72.677	0.000552958	0.000685859	0.000531928	0.00130065
	72.633	0.000805386	0.000662929	-0.00034479	4.52888e-05			72.813	0.000527891	0.000106349	0.000552384	0.000843197			72.798	0.00052075	0.000666947	0.000514259	0.00131615
	72.72	0.000826105	0.000690899	-0.000386396	6.79414e-05			72.869	0.000531431	0.000106035	0.000553569	0.000840619			72.888	0.000510454	0.000623899	0.000506496	0.00129587
	72.81	0.000802018	0.000691091	-0.000394222	7.86449e-05			73.02	0.000535984	0.000112107	0.000560432	0.000843618			72.979	0.000501107	0.000613032	0.00049999	0.00128046
	72.875	0.000799357	0.000699614	-0.000414747	9.54943e-05			73.084	0.000534882	0.000117149	0.000562374	0.000846247			73.066	0.000497937	0.000575992	0.000497433	0.00125532
	72.995	0.000770758	0.000699357	-0.000430688	0.000120488			73.235	0.000524857	0.000138172	0.000568866	0.000857375			73.126	0.00049225	0.000550263	0.000497224	0.00125325
	73.086	0.000745438	0.000694505	-0.00043861	0.000140395			73.296	0.000517958	0.000149224	0.000571403	0.00086288			73.247	0.000490067	0.000528943	0.00050519	0.00122874
	73.176	0.000706552	0.00068009	-0.000426554	0.000154688			73.386	0.000505417	0.000160744	0.000572393	0.000872413			73.371	0.000496789	0.000511031	0.000518925	0.00118527
	73.327	0.000658765	0.00065679	-0.000423121	0.000186616			73.477	0.000489594	0.000171595	0.000574095	0.000884874			73.518	0.000507631	0.00049478	0.000540984	0.001134
	73.418	0.000628227	0.000636948	-0.000413633	0.000203676			73.598	0.000464987	0.000222845	0.000586691	0.000895925			73.583	0.00051073	0.000471902	0.000560049	0.00111755
	73.509	0.00059823	0.000613565	-0.00040046	0.000219335			73.718	0.000440824	0.000280022	0.000596522	0.000903282			73.733	0.000522789	0.000458771	0.000594929	0.00106598
	73.599	0.0005734	0.000590187	-0.000393522	0.000235032			73.839	0.000418111	0.000325632	0.000602846	0.000912551			73.82	0.000529788	0.000451355	0.000613541	0.00103524
	73.72	0.000536315	0.000552476	-0.000372013	0.000251612			73.93	0.000406769	0.000370527	0.000606073	0.00091419			73.911	0.000536112	0.0004438	0.000625235	0.00100381
	73.841	0.00049596	0.00050395	-0.000327014	0.000262412			74.02	0.00039447	0.000398358	0.000610188	0.000920904			74.002	0.000541887	0.000435934	0.000641808	0.000972751
	73.931	0.000467973	0.000470391	-0.000300422	0.000270057			74.111	0.000388804	0.000433678	0.000613177	0.000923173			74.096	0.000546933	0.000420942	0.000654978	0.000941017
	74.052	0.000436169	0.000417603	-0.000251911	0.000275298			74.202	0.000385429	0.000465835	0.000617888	0.000925083			74.153	0.000550787	0.000417037	0.000666382	0.00091925
	74.143	0.000413031	0.000380194	-0.000217187	0.000277087			74.322	0.000394326	0.000513045	0.000621461	0.000921992			74.277	0.000554051	0.000396193	0.000670826	0.000879044
	74.203	0.00039386	0.000356924	-0.000192348	0.000277185			74.474	0.000422005	0.000567752	0.000626196	0.000914498			74.368	0.000556087	0.000372212	0.000673929	0.000844829
	74.324	0.000374791	0.000308861	-0.000146954	0.000271588			74.564	0.00044581	0.000596123	0.000630443	0.000909072			74.519	0.000550848	0.000356769	0.000650033	0.000812917
	74.414	0.000368451	0.000277248	-0.000118348	0.000263724			74.715	0.000495648	0.000636679	0.000641356	0.000899779			74.609	0.00054768	0.000340324	0.000635028	0.00078933
	74.535	0.000352935	0.00023817	-7.5922e-05	0.00024881			74.775	0.000518163	0.00064948	0.000646842	0.000896949			74.73	0.00054247	0.000319999	0.000606557	0.000761925
	74.626	0.000334529	0.00020891	-3.82907e-05	0.000232953			74.832	0.000539812	0.000651419	0.000650143	0.000898713			74.79	0.000539923	0.000298535	0.000589487	0.000749313
	74.717	0.000335449	0.000186518	-1.46768e-05	0.000216253			74.926	0.000576118	0.000663044	0.000660864	0.000898132			74.908	0.000536211	0.000281156	0.000549992	0.000727992
	74.773	0.000341781	0.000175684	-4.36229e-06	0.000206248			75.047	0.000622378	0.000670303	0.000676047	0.000902231			75.002	0.000535534	0.000259378	0.000513298	0.000714968
	74.868	0.000329074	0.000150325	3.16137e-05	0.000182822			75.134	0.000654209	0.000671559	0.000687655	0.000908586			75.123	0.000535153	0.000242172	0.000461115	0.000694194
	74.988	0.000315971	0.000120526	7.58372e-05	0.000150181			75.225	0.000683733	0.000666212	0.000698952	0.000919508			75.244	0.00054473	0.000234885	0.000402905	0.000692325
	75.139	0.000321487	9.2538e-05	0.00011771	0.000114827			75.379	0.000727062	0.000656637	0.000717663	0.000943688			75.361	0.000560908	0.000232769	0.000345598	0.00070147
	75.26	0.000339942	7.5266e-05	0.000146099	9.2666e-05			75.466	0.000739051	0.000632998	0.000722374	0.000962642			75.425	0.000571232	0.000223232	0.00031455	0.000707677
	75.351	0.000337785	5.71188e-05	0.000178235	7.27165e-05			75.587	0.000753899	0.000617048	0.000729975	0.000989103			75.546	0.000599093	0.000221677	0.00026682	0.000750802
	75.441	0.000338301	3.97403e-05	0.000208814	5.73751e-05			75.652	0.000752544	0.000593716	0.000728012	0.00100336			75.633	0.00061517	0.000229268	0.000229605	0.000762239
	75.562	0.000359448	2.15894e-05	0.000244133	4.55509e-05			75.738	0.00075053	0.000576416	0.000726347	0.00102211			75.727	0.000634367	0.000252012	0.000199529	0.000791434
	75.619	0.000379684	1.60499e-05	0.000260669	4.07181e-05			75.859	0.000738381	0.000550718	0.000717474	0.00104629			75.787	0.000648129	0.000267224	0.000174003	0.000796225
	75.744	0.000395483	-6.88149e-06	0.000304357	3.5369e-05			75.984	0.000716666	0.000524286	0.00069964	0.00106658			75.904	0.000667903	0.000281414	0.000154426	0.000845653
	75.834	0.000415008	-2.10957e-05	0.000337326	3.26507e-05			76.074	0.000697005	0.000507865	0.00068221	0.00107803			75.999	0.000679365	0.000307388	0.000144764	0.000882331
	75.925	0.000443551	-2.86492e-05	0.000376478	2.16101e-05			76.195	0.000667484	0.000500036	0.000660288	0.0010917			76.12	0.000681263	0.000327888	0.000148098	0.000928962
	76.046	0.000466923	-4.56563e-05	0.000426421	1.76977e-05			76.286	0.000643276	0.000479104	0.000629902	0.0010933			76.24	0.00067976	0.00036604	0.000153233	0.000965692
	76.136	0.000484527	-6.03481e-05	0.000461229	2.0306e-05			76.346	0.000627023	0.000465265	0.000607171	0.00109161			76.331	0.000668576	0.000392765	0.000165552	0.000987872
	76.257	0.00050811	-6.93535e-05	0.000511524	1.23517e-05			76.407	0.000611608	0.000460153	0.000589743	0.00109179			76.452	0.000657952	0.000435311	0.00017673	0.00101351
	76.348	0.00052997	-7.94258e-05	0.000543409	1.39459e-05			76.558	0.000573924	0.000431579	0.000530818	0.00107707			76.573	0.000652623	0.00046135	0.000184384	0.00104654
	76.438	0.000548275	-8.30471e-05	0.000573444	1.08533e-05			76.645	0.000555444	0.00041703	0.000498303	0.0010654			76.664	0.000639201	0.000466941	0.000194747	0.00106277
	76.529	0.000565857	-8.37067e-05	0.000599194	8.04112e-06			76.769	0.000532848	0.000392073	0.000451235	0.00104026			76.754	0.00062567	0.000489567	0.000203334	0.0010769
	76.65	0.00058785	-7.95753e-05	0.000624775	5.12702e-06			76.887	0.000516883	0.000364143	0.000408441	0.00100964			76.845	0.000612476	0.000484688	0.000209727	0.0010889
	76.741	0.000613022	-7.51088e-05	0.000637307	2.94006e-06			77.008	0.000505246	0.000329951	0.000368878	0.000968462			76.966	0.00059725	0.000479016	0.000213852	0.00109496
	76.861	0.000630205	-5.92207e-05	0.000642928	1.16554e-06			77.132	0.000501096	0.000284522	0.000329461	0.000929535			77.053	0.000589201	0.000464937	0.000214546	0.00110664
	76.952	0.000637402	-4.22571e-05	0.000638593	1.93817e-06			77.223	0.000499768	0.00024725	0.000306723	0.000892321			77.144	0.000582548	0.000447695	0.000213617	0.00111829
	77.013	0.00060865	-2.21453e-05	0.000626423	1.22254e-05			77.283	0.000498719	0.000225154	0.000298384	0.000858819			77.238	0.000581409	0.000426018	0.000211726	0.00111601
	77.104	0.000625066	-3.02412e-06	0.000612748	1.25014e-05			77.344	0.000501787	0.000190515	0.000282261	0.000840813			77.355	0.000576943	0.000404713	0.000207934	0.00113731
	77.224	0.000605734	3.3993e-05	0.000578452	2.65263e-05			77.495	0.000509037	0.000109902	0.000261663	0.000775946			77.48	0.000579657	0.000376819	0.000204479	0.00114666
	77.345	0.000592797	7.24784e-05	0.000537622	3.91199e-05			77.582	0.00051498	5.88778e-05	0.000254086	0.00074095			77.57	0.000584151	0.000357454	0.00020262	0.00115236
	77.496	0.000570555	0.000123769	0.000478809	5.67433e-05			77.673	0.000522089	-1.70935e-06	0.000247143	0.000709896			77.691	0.000591149	0.000345736	0.000199779	0.00116099
	77.617	0.000552894	0.00016534	0.000431646	6.85455e-05			77.794	0.000531174	-6.65196e-05	0.000249246	0.000666774			77.782	0.000601466	0.000332277	0.000201728	0.00116177
	77.678	0.000537057	0.000187934	0.000405972	7.74356e-05			77.918	0.000540596	-0.000123379	0.000255875	0.000634485			77.903	0.00061989	0.00031942	0.000212254	0.00115997
	77.795	0.000495801	0.000233429	0.00035172	0.000101354			78.043	0.000546059	-0.000193885	0.000258183	0.00061369			77.96	0.000627155	0.000322227	0.000216959	0.00116053
	77.889	0.000460849	0.000269326	0.000306686	0.000122996			78.13	0.000546474	-0.000235568	0.000260901	0.000602101			78.054	0.000639369	0.000333016	0.000228038	0.00116079
	77.98	0.000433837	0.000302252	0.000272797	0.000136779			78.19	0.000551173	-0.000234202	0.000267287	0.000604103			78.145	0.000649821	0.000344719	0.000238567	0.00116028
	78.071	0.000406137	0.000335432	0.000246968	0.00014702			78.281	0.000550055	-0.000255212	0.00027034	0.000601651			78.266	0.000662598	0.000378209	0.000262833	0.00115831
	78.192	0.000363688	0.00037929	0.000217524	0.000161546			78.402	0.000540324	-0.000276597	0.00027198	0.000594979			78.387	0.000670766	0.000404422	0.000292017	0.00115433
	78.283	0.000328106	0.000411718	0.000201344	0.000171781			78.523	0.000533269	-0.000263523	0.000271398	0.000601555			78.508	0.000671493	0.00043541	0.000325509	0.00114688
	78.373	0.000295137	0.000439933	0.000184307	0.000182136			78.61	0.000517726	-0.000256625	0.000268778	0.00059326			78.625	0.000670224	0.000466661	0.000358439	0.0011351
	78.434	0.000280564	0.000454097	0.000169455	0.000186881			78.735	0.000503247	-0.000219558	0.000260769	0.000594687			78.719	0.00066348	0.00050343	0.00038502	0.00112088
	78.555	0.000234652	0.000487382	0.000161317	0.0001939			78.822	0.000485072	-0.000193521	0.000253097	0.000582783			78.78	0.000655284	0.000546312	0.000398953	0.00110773
	78.675	0.000207092	0.000509518	0.000154478	0.000188759			78.977	0.000453963	-0.000132262	0.000234088	0.000557031			78.897	0.000640004	0.000572669	0.000424617	0.00107801
	78.766	0.000182085	0.000525938	0.000157163	0.000183003			79.037	0.000445723	-0.000102006	0.000227021	0.000549936			78.992	0.000627255	0.000585252	0.000448761	0.0010504
	78.857	0.000168396	0.000539343	0.000165547	0.000167823			79.128	0.000429947	-5.62033e-05	0.000216344	0.000530636			79.082	0.000610141	0.000600721	0.000454088	0.00101532
	79.008	0.000133045	0.000564839	0.000186486	0.00015046			79.188	0.000418094	-2.82744e-05	0.000206814	0.000512291			79.173	0.000593753	0.000619368	0.000468818	0.000978703
	79.129	0.000110561	0.000587634	0.000208901	0.000136538			79.309	0.000397376	3.27242e-05	0.00019194	0.000473585			79.294	0.000569295	0.000617457	0.000463584	0.000922351
	79.19	9.10603e-05	0.000599041	0.000215008	0.000135822			79.4	0.000381434	7.99241e-05	0.000185722	0.00044042			79.441	0.000539005	0.000612827	0.000453311	0.000850023
	79.311	7.70672e-05	0.000629318	0.000240137	0.0001275			79.521	0.000364144	0.000139332	0.000177534	0.000392217			79.532	0.000520148	0.000593539	0.000438251	0.00080504
	79.401	7.05086e-05	0.000656917	0.000258634	0.00012618			79.612	0.000354286	0.000182152	0.000173808	0.000354715			79.593	0.000507983	0.000581389	0.000442435	0.000770836
	79.492	7.1805e-05	0.000691097	0.000279647	0.000128872			79.733	0.000344778	0.000235415	0.000173096	0.000305712			79.684	0.000490624	0.000560154	0.000428654	0.000724061
	79.583	7.53025e-05	0.000729896	0.000297255	0.000136958			79.854	0.00034354	0.000286004	0.000176545	0.000258196			79.808	0.000468071	0.000529487	0.00039732	0.000668128
	79.674	8.636e-05	0.000774644	0.000315326	0.000149632			79.975	0.000344393	0.000328795	0.000184561	0.000218509			79.929	0.000453075	0.00050139	0.000377304	0.000609291
	79.765	0.000113155	0.000826822	0.000341457	0.000167675			80.065	0.000348466	0.000356095	0.000192279	0.000195164			80.02	0.000440842	0.000464653	0.000354086	0.000577825
	79.855	0.000137255	0.000878246	0.000359328	0.00018826			80.156	0.000355764	0.00038028	0.000201638	0.000177398			80.141	0.000431338	0.000428815	0.00032816	0.00053925
	79.95	0.000148714	0.000929353	0.000357632	0.000209271			80.247	0.000365911	0.000400484	0.00021154	0.000167043			80.201	0.000425981	0.000404638	0.000318463	0.000527206
	80.101	0.000182006	0.00100975	0.000357756	0.000243777			80.338	0.000379691	0.000414873	0.000218255	0.000168708			80.323	0.000427141	0.000375189	0.000294815	0.000500675
	80.218	0.000208196	0.0010598	0.000355329	0.000264747			80.459	0.00040266	0.000432251	0.000229493	0.000180429			80.409	0.000426596	0.000360892	0.000286098	0.000493661
	80.309	0.000224837	0.00109685	0.000339913	0.000280109			80.55	0.000419491	0.000446164	0.000243422	0.000189816			80.534	0.000433525	0.000342741	0.000271743	0.000489631
	80.43	0.000245493	0.00112659	0.000323179	0.000289695			80.671	0.00044551	0.000460469	0.000257528	0.000218515			80.621	0.000440419	0.000326409	0.000263614	0.000493268
	80.551	0.000269924	0.0011473	0.000303561	0.000293814			80.761	0.000465319	0.000470525	0.00026735	0.000246592			80.716	0.000449545	0.000316401	0.000253986	0.000502086
	80.612	0.000285716	0.00115459	0.000295561	0.000293376			80.849	0.0004842	0.000480361	0.000275988	0.00027863			80.807	0.000455962	0.00030892	0.000250834	0.000515759
	80.672	0.000286397	0.00113935	0.000287527	0.000280424			80.97	0.000507786	0.000495132	0.000285481	0.000328214			80.958	0.000462841	0.000306834	0.000249181	0.000543382
	80.793	0.000310349	0.0011228	0.00027772	0.000259186			81.064	0.000524588	0.000507154	0.000288749	0.000372395			81.019	0.000465084	0.000311375	0.000248881	0.000554464
	80.914	0.000322668	0.00107586	0.00027066	0.000219958			81.121	0.00053253	0.00051686	0.000289082	0.000399838			81.14	0.00046034	0.000299847	0.00024823	0.00057607
	81.035	0.00032236	0.000998234	0.000261049	0.000167248			81.246	0.000550654	0.000523839	0.00028384	0.000467181			81.291	0.000446415	0.000285919	0.000243748	0.000595573
	81.096	0.000338245	0.000973485	0.000268914	0.000142115			81.367	0.000559584	0.000528254	0.00027289	0.000531164			81.351	0.000442409	0.000277722	0.000235416	0.000600806
	81.217	0.000336477	0.000874493	0.000262511	8.19342e-05			81.488	0.00056118	0.000539768	0.000256348	0.000593495			81.442	0.00042657	0.000263505	0.000226453	0.000605467
	81.308	0.000343703	0.000805051	0.000266784	3.70681e-05			81.609	0.00055603	0.000541206	0.000235688	0.000652804			81.56	0.000399182	0.000254532	0.000211083	0.000604375
	81.395	0.000340154	0.000720873	0.000258564	-2.37584e-06			81.7	0.000547715	0.000537955	0.000219078	0.000694071			81.65	0.000377617	0.000230847	0.000192264	0.000600055
	81.489	0.000348947	0.000646354	0.000266825	-4.50781e-05			81.79	0.000536284	0.000540844	0.000201271	0.000730362			81.745	0.000355096	0.000225372	0.000166048	0.00059473
	81.58	0.00035321	0.000568283	0.00026987	-8.11204e-05			81.851	0.000526669	0.000536216	0.000190463	0.000752641			81.836	0.000335797	0.000198545	0.000134634	0.000595302
	81.701	0.000365585	0.000478777	0.000291684	-0.000129842			81.972	0.0005045	0.00052975	0.000170213	0.000787677			81.957	0.000307733	0.000167581	9.05728e-05	0.000593258
	81.822	0.00036766	0.000379244	0.000296439	-0.000162182			82.063	0.000483234	0.000502507	0.000161471	0.00081519			82.014	0.000294011	0.000146321	6.79716e-05	0.000584771
	81.944	0.000364088	0.000278524	0.000288307	-0.000178467			82.214	0.000445409	0.000463924	0.000150829	0.000848265			82.138	0.000270683	0.000118988	1.83895e-05	0.000598667
	82.034	0.000366663	0.000222166	0.000307988	-0.000199557			82.305	0.000421763	0.000436379	0.000148078	0.000864739			82.199	0.000259882	8.25706e-05	-7.82432e-06	0.000597023
	82.159	0.00035815	0.000134458	0.000299744	-0.000204391			82.396	0.000398597	0.000405356	0.000147638	0.00088008			82.35	0.000237658	6.50353e-05	-6.18652e-05	0.000625172
	82.246	0.000348939	7.7755e-05	0.000284366	-0.000202564			82.517	0.000367677	0.000353928	0.000150551	0.000908106			82.502	0.000221297	4.21857e-05	-0.000106984	0.000656853
	82.367	0.000333902	9.82477e-06	0.000268079	-0.000203954			82.578	0.000355654	0.000329588	0.000152074	0.000918713			82.623	0.000213419	3.31283e-05	-0.000136378	0.000682232
	82.398	0.000329308	-7.4912e-06	0.000267028	-0.000203806			82.668	0.000340723	0.000290559	0.000155092	0.000937115			82.683	0.000209918	3.17362e-05	-0.000140457	0.000702632
	82.549	0.000302093	-7.49232e-05	0.000230378	-0.000211915			82.79	0.000327519	0.000232778	0.000160198	0.000967937			82.801	0.000208539	2.05159e-05	-0.000156432	0.000731396
	82.61	0.000288048	-0.000103583	0.000215	-0.00021259			82.88	0.000324677	0.000187684	0.000164574	0.000992566			82.892	0.000208904	8.76612e-06	-0.000151217	0.000759085
	82.731	0.000259102	-0.000138483	0.000176403	-0.00023618			83.001	0.000327553	0.000121684	0.000171642	0.00103952			82.926	0.000210301	-7.99057e-06	-0.000153547	0.000769729
	82.855	0.000224795	-0.000166066	0.000132988	-0.000269716			83.092	0.000335793	7.01026e-05	0.000178074	0.00108123			83.047	0.0002175	-2.51655e-05	-0.00013681	0.000802265
	82.973	0.000188719	-0.000185996	8.84474e-05	-0.000309243			83.213	0.000354837	9.86907e-07	0.000189663	0.00114051			83.168	0.000230782	-2.85219e-05	-0.000115964	0.000833235
	83.064	0.000155462	-0.000215448	4.4017e-05	-0.00032995			83.335	0.000378911	-7.10194e-05	0.00020277	0.00121242			83.289	0.000249981	-4.84612e-05	-9.00921e-05	0.000861252
	83.155	0.000118284	-0.000253259	-9.51608e-06	-0.000348937			83.456	0.000405904	-0.000141922	0.000217426	0.00129254			83.35	0.000261846	-5.36199e-05	-7.60224e-05	0.000874145
	83.246	8.49439e-05	-0.000273337	-5.4051e-05	-0.000382989			83.543	0.000427111	-0.000188575	0.000234226	0.00133416			83.501	0.000300941	-5.92865e-05	-4.05671e-05	0.000892536
	83.336	4.6223e-05	-0.000314337	-0.000112617	-0.000409029			83.634	0.000446375	-0.000234782	0.0002533	0.00137619			83.592	0.000325956	-7.7368e-05	-2.15009e-05	0.00090707
	83.427	2.1125e-05	-0.000313372	-0.00014027	-0.000447525			83.728	0.000462946	-0.000281921	0.000270303	0.00142722			83.683	0.000354071	-8.85131e-05	-4.52307e-06	0.000917368
	83.518	-1.58973e-05	-0.000356153	-0.000197121	-0.000475491			83.819	0.000474844	-0.000323842	0.000287946	0.00146882			83.8	0.000393148	-0.000107838	1.30215e-05	0.000926388
	83.643	-6.28645e-05	-0.000412941	-0.000268282	-0.000517146			83.94	0.000481183	-0.000370306	0.000314451	0.00150099			83.899	0.00042508	-0.000120108	2.43468e-05	0.000934693
	83.73	-8.51366e-05	-0.00042753	-0.000295613	-0.000535495			84.001	0.000485553	-0.000401507	0.000320025	0.00154047			83.986	0.000451151	-0.000131419	3.12421e-05	0.000942491
	83.821	-0.00011074	-0.000455279	-0.000328836	-0.000553481			84.096	0.000481726	-0.000435162	0.000337881	0.00155803			84.077	0.000487759	-0.000123672	3.28897e-05	0.00093521
	83.942	-0.000146042	-0.000504603	-0.000373975	-0.000581774			84.187	0.000470936	-0.000458603	0.000356299	0.00155215			84.168	0.000515857	-0.000143622	3.20561e-05	0.000936407
	84.063	-0.000173626	-0.000534074	-0.000398185	-0.000589782			84.334	0.000447435	-0.00050502	0.000378841	0.00155537			84.285	0.000552461	-0.000149502	2.4368e-05	0.000931798
	84.124	-0.000183829	-0.000532439	-0.000398228	-0.000572945			84.455	0.000419103	-0.00053271	0.000397106	0.00152719			84.41	0.000600287	-0.000149554	1.82666e-05	0.000912856
	84.275	-0.000214588	-0.000554817	-0.000407495	-0.00055879			84.546	0.000394732	-0.000550547	0.000409349	0.00149547			84.527	0.000632636	-0.000142228	5.80171e-06	0.000903555
	84.366	-0.000230928	-0.000557366	-0.000403453	-0.000537845			84.668	0.000359893	-0.000570597	0.000423504	0.00144069			84.592	0.00064965	-0.0001357	-2.58641e-07	0.000897785
	84.487	-0.000252763	-0.000541531	-0.000386123	-0.000484795			84.762	0.000335735	-0.00057714	0.00043045	0.00138275			84.713	0.00067833	-0.000108065	-4.99721e-06	0.000888891
	84.575	-0.000264828	-0.000529592	-0.00037153	-0.000454205			84.823	0.000316509	-0.000588396	0.000436683	0.00135414			84.804	0.000693926	-8.17952e-05	-9.89943e-06	0.000884915
	84.673	-0.000276714	-0.000505285	-0.000349681	-0.000411305			84.91	0.000297554	-0.000588256	0.000439231	0.00129328			84.895	0.000705556	-5.3456e-05	-1.17161e-05	0.000882914
	84.76	-0.000277584	-0.000476744	-0.000326754	-0.000377794			85.001	0.00027336	-0.00059851	0.000444706	0.00124265			85.016	0.000714443	-3.25824e-05	-9.4492e-06	0.000882868
	84.882	-0.000281616	-0.000421944	-0.000290236	-0.000320005			85.152	0.000250874	-0.000584972	0.000442385	0.00113628			85.107	0.00071601	-6.18092e-06	-3.83346e-06	0.000884463
	84.942	-0.000281985	-0.000390805	-0.000271476	-0.000293412			85.243	0.000236654	-0.000586021	0.000443854	0.00108314			85.228	0.000712195	3.47938e-05	8.17163e-06	0.000886792
	85.063	-0.000273667	-0.000312517	-0.00023077	-0.000240497			85.334	0.000231125	-0.000570066	0.000440724	0.00102361			85.349	0.000707699	6.13832e-05	2.64093e-05	0.000885394
	85.154	-0.000271169	-0.00025528	-0.00020319	-0.000212598			85.425	0.000230082	-0.000546928	0.000436642	0.000966143			85.44	0.000691393	9.46661e-05	4.08577e-05	0.000887008
	85.249	-0.000265853	-0.000189064	-0.000175001	-0.000189484			85.577	0.000237567	-0.000489505	0.000427816	0.000877339			85.561	0.000691089	0.000135617	7.16596e-05	0.000879039
	85.366	-0.000259508	-0.000111788	-0.000144607	-0.000178714			85.638	0.000243071	-0.000454079	0.000421167	0.000846777			85.622	0.000683644	0.000164991	8.59262e-05	0.000875095
	85.427	-0.000253613	-8.15634e-05	-0.000132337	-0.000186091			85.759	0.000255345	-0.000384605	0.000409324	0.000796073			85.743	0.00065348	0.000188415	0.000109179	0.000861472
	85.518	-0.00023856	-4.54674e-05	-0.000117197	-0.000206468			85.91	0.000276515	-0.000309335	0.000404423	0.000735661			85.804	0.000652399	0.000213394	0.000126651	0.000852527
	85.639	-0.000231679	3.33662e-05	-9.11852e-05	-0.000214487			86.001	0.000292222	-0.000262143	0.000404102	0.000700186			85.925	0.00061641	0.000230749	0.00014745	0.000824478
	85.794	-0.000226509	0.000115029	-6.35673e-05	-0.000240209			86.092	0.000303811	-0.000208104	0.000396605	0.000677324			86.016	0.000573714	0.000239946	0.000156405	0.000793316
	85.882	-0.000220306	0.000147005	-5.09193e-05	-0.000258825			86.213	0.000321379	-0.000141429	0.000390582	0.000641621			86.137	0.000546437	0.000242061	0.000175767	0.000753668
	86.003	-0.000219496	0.0001873	-3.36654e-05	-0.000281824			86.304	0.000323128	-9.37965e-05	0.000373499	0.000632639			86.228	0.000536753	0.000241455	0.000190638	0.0007237
	86.124	-0.000199518	0.000197615	-2.28139e-05	-0.000298349			86.365	0.000325592	-6.48448e-05	0.000364106	0.000620921			86.316	0.000527142	0.000234934	0.000201682	0.000692258
	86.158	-0.000194776	0.000199345	-1.99734e-05	-0.000301183			86.426	0.00031902	-4.27659e-05	0.000346757	0.000619253			86.441	0.000472982	0.000226039	0.000200273	0.000639615
	86.31	-0.000173586	0.00019758	-9.53069e-06	-0.000303682			86.577	0.000316093	1.48703e-05	0.000315879	0.000583209			86.562	0.000455537	0.000216294	0.000204159	0.000593445
	86.366	-0.0001646	0.000192112	-7.14709e-06	-0.000300026			86.698	0.000294215	3.88094e-05	0.00027651	0.000563088			86.657	0.000427209	0.00020479	0.000199312	0.000558415
	86.518	-0.000134746	0.000160636	-7.96649e-06	-0.000278252			86.789	0.000278052	5.69071e-05	0.000247282	0.000539672			86.747	0.000394988	0.000191258	0.000190681	0.000531935
	86.579	-0.000126672	0.000151335	-6.94406e-06	-0.00026462			86.88	0.00025757	7.03635e-05	0.000215792	0.000514522			86.869	0.000358367	0.000180417	0.000178648	0.000501175
	86.67	-0.000109294	0.000125036	-1.24338e-05	-0.000241053			87.032	0.00021896	9.56928e-05	0.000162418	0.000464268			86.956	0.000332014	0.000172303	0.00016893	0.000484985
	86.761	-9.33994e-05	9.88947e-05	-1.7891e-05	-0.00020958			87.093	0.000199475	9.95684e-05	0.000139979	0.000445526			87.017	0.000312169	0.000166568	0.000161188	0.000473724
	86.882	-7.1335e-05	5.2574e-05	-3.80411e-05	-0.000173902			87.244	0.000150027	0.000108457	8.69721e-05	0.00039883			87.138	0.00027731	0.000163328	0.000149086	0.000469777
	86.977	-5.58932e-05	1.72781e-05	-5.2381e-05	-0.000136048			87.305	0.000128845	0.000120468	6.61863e-05	0.000376361			87.229	0.000250153	0.000162322	0.000140816	0.000469931
	87.098	-3.87046e-05	-2.97769e-05	-8.04083e-05	-9.72463e-05			87.365	0.000108066	0.000127927	4.62645e-05	0.000357291			87.35	0.000209007	0.000173223	0.000129651	0.000475657
	87.189	-2.93427e-05	-6.13566e-05	-0.000111069	-8.14555e-05			87.487	6.66424e-05	0.000143641	6.9061e-06	0.000322254			87.471	0.000172235	0.000171442	0.000126142	0.000488795
	87.307	-1.83552e-05	-0.000100366	-0.000148015	-5.72605e-05			87.578	3.70534e-05	0.000157144	-2.20409e-05	0.000299792			87.562	0.000144694	0.000185487	0.000127416	0.000499988
	87.371	-1.58398e-05	-0.000115106	-0.000175641	-5.69778e-05			87.699	-4.31393e-07	0.00017816	-6.16133e-05	0.000275223			87.684	0.000124923	0.000169252	0.00014438	0.000509757
	87.492	-6.2355e-06	-0.000149682	-0.000212898	-4.35149e-05			87.817	-2.91808e-05	0.000194041	-9.87356e-05	0.000263797			87.805	8.33472e-05	0.000178401	0.000153549	0.000521956
	87.61	1.53871e-06	-0.000175852	-0.000252276	-4.95286e-05			87.942	-5.68668e-05	0.00020945	-0.00014093	0.000260145			87.892	5.08369e-05	0.000162329	0.000163084	0.000528714
	87.701	3.1572e-06	-0.000185385	-0.000288944	-7.02274e-05			88.033	-7.73145e-05	0.000225987	-0.000178052	0.000257464			87.957	4.21722e-05	0.000158308	0.000177446	0.000528029
	87.792	4.23917e-06	-0.000190518	-0.000324702	-9.87338e-05			88.154	-9.54065e-05	0.000236463	-0.00022503	0.000267836			88.078	1.34796e-05	0.000124669	0.000200317	0.000526124
	87.917	1.88865e-06	-0.000186817	-0.000374837	-0.000149261			88.215	-0.000101856	0.000227225	-0.000242154	0.000282384			88.169	-5.31195e-06	6.78987e-05	0.000217978	0.000520899
	88.004	-7.74528e-06	-0.000173044	-0.000411101	-0.000184879			88.279	-0.00010782	0.000220123	-0.00026255	0.00029691			88.29	-3.66867e-05	2.28333e-06	0.00024006	0.000509396
	88.065	-1.27889e-05	-0.000162983	-0.000433842	-0.000211253			88.427	-0.000118964	0.000167316	-0.000291459	0.00034173			88.381	-4.88548e-05	-8.35338e-05	0.000255121	0.000496992
	88.19	-1.98031e-05	-0.000139309	-0.000476959	-0.00026894			88.518	-0.000121699	0.000143073	-0.000313165	0.000370777			88.503	-5.60194e-05	-0.000147941	0.00026956	0.000477968
	88.277	-2.67122e-05	-0.000117051	-0.000504842	-0.000305093			88.613	-0.000122846	0.000108881	-0.000330018	0.00040671			88.563	-6.8734e-05	-0.000232276	0.00027752	0.000465187
	88.398	-2.61478e-05	-8.82432e-05	-0.00054315	-0.000362915			88.734	-0.000124768	2.89268e-05	-0.000326904	0.00044936			88.654	-5.70509e-05	-0.000303522	0.00027725	0.000452162
	88.493	-3.84887e-05	-5.2453e-05	-0.000566095	-0.000381368			88.852	-0.000124929	-5.27636e-05	-0.000316783	0.000489723			88.772	-5.03451e-05	-0.000347646	0.000274626	0.000432031
	88.641	-4.36937e-05	-1.31715e-06	-0.000600688	-0.000410932			88.973	-0.000127659	-0.000135564	-0.000304536	0.000534476			88.897	-2.98506e-05	-0.000437433	0.000258094	0.000415864
	88.732	-4.43054e-05	3.06283e-05	-0.000619965	-0.000420178			89.034	-0.000128613	-0.000183478	-0.000292096	0.000551388			89.019	-1.59826e-05	-0.000528445	0.000245749	0.000393992
	88.823	-3.81983e-05	5.42239e-05	-0.000645018	-0.000432875			89.129	-0.00012936	-0.000259995	-0.000268635	0.000571382			89.14	6.84316e-06	-0.00058263	0.000228574	0.000373361
	88.945	-4.09312e-05	0.000103963	-0.000660826	-0.000412028			89.22	-0.000134386	-0.000330658	-0.000249265	0.000591421			89.231	2.86831e-05	-0.000615196	0.000210712	0.000360597
	89.036	-3.81164e-05	0.000129392	-0.000681614	-0.000399939			89.337	-0.00012576	-0.000419874	-0.000210347	0.000589695			89.322	4.96471e-05	-0.000656152	0.000188418	0.000350555
	89.127	-3.88692e-05	0.000160735	-0.000694416	-0.000373164			89.489	-0.000108113	-0.000510979	-0.000165636	0.000578152			89.443	8.47391e-05	-0.000673298	0.000166902	0.000333481
	89.221	-4.02833e-05	0.000195789	-0.000700272	-0.000336023			89.58	-0.00010557	-0.000566194	-0.000147253	0.000574544			89.534	0.000115899	-0.000703321	0.000151786	0.000322773
	89.313	-4.79317e-05	0.000216268	-0.000722642	-0.000302173			89.701	-9.64793e-05	-0.000631929	-0.000123561	0.000560087			89.595	0.000120647	-0.000697599	0.000133345	0.000320394
	89.43	-4.95741e-05	0.000258588	-0.000715165	-0.000242354			89.762	-7.73898e-05	-0.000630307	-0.000111282	0.000551554			89.686	0.000144921	-0.000674306	0.000116448	0.000315577
	89.521	-6.08714e-05	0.000282178	-0.000722815	-0.000196351			89.884	-6.0144e-05	-0.000672773	-9.17534e-05	0.00053266			89.807	0.000164808	-0.000662424	9.18643e-05	0.000317035
	89.612	-6.39218e-05	0.000308096	-0.00071233	-0.000147737			89.974	-3.5427e-05	-0.000653546	-8.16714e-05	0.000529337			89.929	0.000189984	-0.00063558	7.21597e-05	0.00032638
	89.734	-7.63396e-05	0.000339052	-0.000703103	-8.33623e-05			90.035	-2.56931e-05	-0.00067357	-7.20701e-05	0.000517266			90.02	0.000204889	-0.000617494	5.843e-05	0.000340418
	89.794	-7.9889e-05	0.000353597	-0.000693137	-5.31156e-05			90.13	-4.94518e-07	-0.000630806	-6.5521e-05	0.000524754			90.111	0.000227477	-0.000594872	4.81089e-05	0.000359352
	89.916	-0.000101836	0.000385202	-0.000684714	6.46161e-06			90.251	2.58207e-05	-0.000613445	-5.10454e-05	0.000519997			90.263	0.000244138	-0.000568659	2.89976e-05	0.000406617
	90.007	-0.000106498	0.000406778	-0.000663726	4.37847e-05			90.339	4.39954e-05	-0.000555756	-4.72084e-05	0.00053935			90.293	0.000237036	-0.000554006	2.39397e-05	0.000420306
	90.128	-0.000110672	0.000435061	-0.000632723	8.36617e-05			90.491	7.34356e-05	-0.000487225	-3.16468e-05	0.000557399			90.384	0.000250042	-0.000538227	1.45076e-05	0.000456229
	90.219	-0.000107853	0.000454022	-0.00060387	0.000104156			90.612	8.66181e-05	-0.000394935	-2.69284e-05	0.000596645			90.506	0.000249714	-0.000533203	-3.59178e-07	0.00051521
	90.371	-8.5626e-05	0.000470409	-0.00054165	0.000114484			90.703	0.000100261	-0.000341931	-1.69376e-05	0.00061669			90.627	0.000237221	-0.000527005	-1.73745e-05	0.000584962
	90.462	-6.86946e-05	0.000472528	-0.000503583	0.000106813			90.794	9.9599e-05	-0.000270896	-1.58187e-05	0.000651558			90.779	0.000230782	-0.000521646	-4.00527e-05	0.00065818
	90.553	-6.20286e-05	0.000491888	-0.00047589	0.000100992			90.889	0.000103293	-0.000210106	-9.39921e-06	0.000681473			90.87	0.000214587	-0.000522072	-5.74937e-05	0.000707799
	90.644	-5.05301e-05	0.000509085	-0.000445135	8.82859e-05			91.011	0.000110028	-0.000137506	1.7181e-06	0.000722378			90.931	0.00020154	-0.000522877	-7.07224e-05	0.000739968
	90.739	-3.21237e-05	0.000510918	-0.000409501	6.2502e-05			91.067	0.000101169	-0.000109295	5.91312e-07	0.000739979			91.052	0.000170522	-0.000521607	-0.000100948	0.000798933
	90.826	-1.56509e-05	0.000511019	-0.000378535	3.47348e-05			91.162	0.000102102	-6.39201e-05	8.21232e-06	0.000773628			91.143	0.000140144	-0.000520053	-0.000128902	0.000842535
	90.948	6.42496e-06	0.000509184	-0.000337283	-8.45089e-06			91.25	8.71413e-05	-3.89549e-05	6.23379e-06	0.000796564			91.234	0.000109478	-0.000520156	-0.000157879	0.000872597
	91.012	1.79052e-05	0.000513647	-0.000313433	-2.64894e-05			91.401	7.48505e-05	-6.4654e-06	1.01908e-05	0.000841379			91.325	7.60419e-05	-0.000517594	-0.000189079	0.000894805
	91.134	3.0027e-05	0.000478468	-0.000296292	-0.00010439			91.523	5.50513e-05	-6.13695e-06	4.75014e-06	0.000866072			91.447	2.98016e-05	-0.000487751	-0.000234191	0.000915064
	91.255	3.93846e-05	0.000463597	-0.000274128	-0.000163477			91.584	3.79004e-05	-2.13163e-05	-6.0053e-06	0.00086967			91.538	-1.01084e-05	-0.000471039	-0.000269097	0.000919559
	91.346	4.81438e-05	0.000456372	-0.000250602	-0.000197283			91.705	1.55543e-05	-4.57812e-05	-2.10894e-05	0.000882655			91.629	-4.99385e-05	-0.000443137	-0.000301316	0.00090907
	91.434	5.44568e-05	0.000443332	-0.000231927	-0.000232875			91.796	7.27734e-06	-5.23354e-05	-2.42354e-05	0.000894676			91.75	-0.000101898	-0.000428886	-0.000344951	0.000890975
	91.559	4.36595e-05	0.000406509	-0.000241991	-0.000312948			91.918	-1.7992e-05	-9.26573e-05	-5.2478e-05	0.000892086			91.872	-0.000153634	-0.000418229	-0.000385076	0.00085955
	91.646	4.77619e-05	0.000385453	-0.000228324	-0.000346221			92.009	-3.5896e-05	-0.000125019	-7.89269e-05	0.000886802			91.963	-0.000192918	-0.000400647	-0.000418672	0.000844265
	91.711	4.23291e-05	0.000363539	-0.000233055	-0.000381515			92.1	-5.26566e-05	-0.000158471	-0.000110543	0.000879765			92.054	-0.000228117	-0.000402899	-0.000435165	0.000794807
	91.802	3.19319e-05	0.000329422	-0.000244505	-0.000431067			92.161	-6.65067e-05	-0.000204486	-0.000147439	0.000872982			92.145	-0.000266123	-0.000406402	-0.000461418	0.000770667
	91.954	6.68101e-06	0.000263512	-0.000276096	-0.000512788			92.316	-9.16082e-05	-0.000328968	-0.000252684	0.000855284			92.236	-0.00029004	-0.000409267	-0.000448131	0.000673665
	92.045	-1.07632e-05	0.000218976	-0.000299023	-0.000558602			92.404	-0.000101318	-0.000395727	-0.000314628	0.000845745			92.358	-0.000315392	-0.000413011	-0.00042129	0.000544525
	92.163	-4.87246e-05	0.000155161	-0.000344685	-0.000616039			92.464	-0.000107092	-0.000439167	-0.000357202	0.000839624			92.449	-0.000331264	-0.000415292	-0.000397446	0.000452289
	92.223	-8.81394e-05	0.000119335	-0.000384694	-0.000641048			92.616	-0.000120774	-0.000543094	-0.000465423	0.000825484			92.51	-0.000341029	-0.000421801	-0.000380439	0.000392798
	92.318	-0.000148987	5.88926e-05	-0.000442786	-0.000668465			92.677	-0.000126317	-0.000583069	-0.000508814	0.000820251			92.662	-0.000363444	-0.000426269	-0.000336087	0.000251978
	92.44	-0.000223877	-2.40171e-05	-0.000510246	-0.000690573			92.802	-0.000138358	-0.000663659	-0.000597715	0.000809955			92.783	-0.000380002	-0.000436628	-0.000299624	0.000145737
	92.561	-0.000295228	-0.000110256	-0.000572229	-0.000705927			92.89	-0.000147492	-0.000720176	-0.000660181	0.000802809			92.874	-0.000391841	-0.000446195	-0.000271852	6.83889e-05
	92.679	-0.000363135	-0.000196824	-0.000630293	-0.00071893			93.011	-0.000160947	-0.000798575	-0.000745705	0.000792773			92.996	-0.000407152	-0.000460823	-0.000234238	-3.34443e-05
	92.74	-0.00039796	-0.000242266	-0.000659957	-0.000725635			93.102	-0.00017187	-0.000859033	-0.000810186	0.000784822			93.087	-0.000418161	-0.00047389	-0.000206033	-0.00010853
	92.865	-0.000469272	-0.000336307	-0.000720746	-0.000740024			93.194	-0.00018351	-0.000921736	-0.00087538	0.000776305			93.148	-0.000425359	-0.000488988	-0.0001871	-0.000158673
	92.922	-0.00050198	-0.000379519	-0.000748722	-0.000747046			93.345	-0.000203859	-0.00102922	-0.000982875	0.000761011			93.239	-0.00043578	-0.000510273	-0.000158963	-0.000233149
	93.043	-0.000572283	-0.000471786	-0.000809157	-0.000763115			93.41	-0.000212791	-0.00107656	-0.00102849	0.00075399			93.36	-0.000449429	-0.000527831	-0.000121344	-0.000333672
	93.135	-0.000626266	-0.000541645	-0.000855825	-0.00077609			93.497	-0.00022525	-0.0011426	-0.00109048	0.000743976			93.452	-0.000459559	-0.000553066	-9.27456e-05	-0.000411187
	93.229	-0.000682878	-0.00061358	-0.000905094	-0.000790459			93.619	-0.000243335	-0.00123976	-0.00117848	0.000728837			93.603	-0.000475861	-0.000566676	-4.55398e-05	-0.000541992
	93.347	-0.000755294	-0.000703387	-0.000968478	-0.000809377			93.71	-0.000256685	-0.00131366	-0.00124297	0.000717048			93.695	-0.000485418	-0.000587376	-1.68446e-05	-0.000623319
	93.439	-0.000812722	-0.000772721	-0.00101899	-0.000824593			93.835	-0.000275471	-0.00142068	-0.00133329	0.00069974			93.786	-0.000494709	-0.000630637	1.18202e-05	-0.000706031
	93.564	-0.000893202	-0.000866995	-0.00109009	-0.000846108			93.926	-0.000289118	-0.00150151	-0.00139934	0.000686529			93.877	-0.000503845	-0.000639203	4.09512e-05	-0.000791489
	93.655	-0.000952711	-0.000934589	-0.00114279	-0.000861772			94.018	-0.000302691	-0.00158512	-0.0014659	0.000672768			93.938	-0.000509572	-0.000669874	6.01291e-05	-0.000848361
	93.777	-0.00103493	-0.00102518	-0.0012157	-0.00088294			94.139	-0.000320799	-0.00170168	-0.00155644	0.0006535			94.059	-0.000521015	-0.000693639	9.99329e-05	-0.000967924
	93.864	-0.00109462	-0.00108903	-0.0012686	-0.000897676			94.227	-0.000333039	-0.00178572	-0.00161983	0.000639492			94.181	-0.000531539	-0.000719418	0.000140206	-0.00109024
	93.929	-0.00113931	-0.00113583	-0.00130814	-0.00090823			94.348	-0.000349766	-0.00190702	-0.00170957	0.000619169			94.272	-0.000538961	-0.000744357	0.000171152	-0.00118479
	93.989	-0.00118243	-0.00118036	-0.00134626	-0.000918165			94.409	-0.00035824	-0.00197149	-0.00175663	0.0006083			94.394	-0.000548462	-0.000786668	0.00021459	-0.00131783
	94.111	-0.00126945	-0.00126813	-0.0014229	-0.000936634			94.531	-0.000374097	-0.00210081	-0.00184929	0.000586283			94.424	-0.000550316	-0.000811541	0.000224461	-0.00134808
	94.202	-0.00133568	-0.00133342	-0.00148096	-0.000949323			94.622	-0.000385246	-0.00219931	-0.00191868	0.000569327			94.546	-0.000558453	-0.000837873	0.000268985	-0.00148427
	94.324	-0.00142648	-0.00142125	-0.00156011	-0.000964595			94.743	-0.000398137	-0.00232652	-0.00200635	0.000547097			94.671	-0.000565361	-0.000854726	0.000314659	-0.00162342
	94.381	-0.00146919	-0.00146196	-0.00159714	-0.000970825			94.774	-0.000402169	-0.00236549	-0.00203361	0.000540284			94.789	-0.000571315	-0.000880908	0.000360456	-0.00176206
	94.445	-0.00151733	-0.00150742	-0.0016387	-0.000977057			94.896	-0.000414435	-0.00250185	-0.0021264	0.000516043			94.911	-0.000576289	-0.000943281	0.000408551	-0.00190654
	94.597	-0.0016342	-0.0016165	-0.00173888	-0.00098891			94.986	-0.000422885	-0.00260523	-0.00219611	0.000497412			94.971	-0.000578163	-0.000922417	0.000431871	-0.00197612
	94.715	-0.00172534	-0.00170041	-0.00181621	-0.00099455			95.078	-0.000430611	-0.00271054	-0.00226639	0.000478202			95.093	-0.000581895	-0.00101206	0.00048295	-0.00212762
	94.806	-0.00179717	-0.00176613	-0.00187668	-0.000996957
	94.871	-0.00184803	-0.00181241	-0.00191921	-0.000997359
	94.992	-0.00194277	-0.00189819	-0.00199782	-0.000995436
	95.083	-0.00201723	-0.00196568	-0.00205921	-0.000992202

## Sheet: Supplementary Fig. 11a
	Signal:	First derivative (ratio)				Signal:	First derivative (ratio)				Signal:	First derivative (ratio)				Signal:	First derivative (ratio)				Signal:	First derivative (ratio)				Signal:	First derivative (ratio)
	Capillary:	1	2	3		Capillary:	1	2	3		Capillary:	1	2	3		Capillary:	1	2	3		Capillary:	1	2	3		Capillary:	1	2	3
	Temperature [°C]	SLFN11 S219D	SLFN11 S219D + ssDNA	SLFN11 S219D + dsDNA		Temperature [°C]	SLFN11 S219D	SLFN11 S219D + ssDNA	SLFN11 S219D + dsDNA		Temperature [°C]	SLFN11 S219D	SLFN11 S219D + ssDNA	SLFN11 S219D + dsDNA		Temperature [°C]	SLFN11 T230D	SLFN11 T230D + ssDNA	SLFN11 T230D + dsDNA		Temperature [°C]	SLFN11 T230D	SLFN11 T230D + ssDNA	SLFN11 T230D + dsDNA		Temperature [°C]	SLFN11 T230D	SLFN11 T230D + ssDNA	SLFN11 T230D + dsDNA
	35.115	-0.000276597	0.000549101	-0.000245582		35.112	0.000811098	0.000400851	1.25977e-05		35.112	0.000105484	0.000790202	-0.000238375		35.119	0.000865131	0.000429878	0.000197261		35.119	0.00101324	0.00156984	-0.000322326		35.119	0.00121018	0.000885833	1.39613e-05
	35.234	-0.000278545	0.000520675	-0.000243709		35.231	0.000811927	0.000394253	4.30625e-05		35.231	0.000124025	0.00075802	-0.000212986		35.238	0.00082447	0.000418291	0.000181452		35.238	0.000972266	0.00150106	-0.000290954		35.238	0.00116295	0.000863543	2.83475e-05
	35.294	-0.000279498	0.000506405	-0.000242864		35.35	0.000812983	0.000389957	7.38483e-05		35.35	0.000143345	0.000733119	-0.000186532		35.358	0.000784685	0.0004067	0.000166085		35.387	0.000922192	0.00141644	-0.000251422		35.387	0.00110465	0.000835362	4.73226e-05
	35.503	-0.000282643	0.00045759	-0.000240447		35.469	0.000814283	0.000386474	0.000104675		35.469	0.000163248	0.000708847	-0.000159291		35.507	0.000737122	0.000392472	0.000147843		35.477	0.000892658	0.00136624	-0.000227455		35.477	0.00106996	0.000818263	5.9288e-05
	35.622	-0.000284295	0.000430156	-0.000239418		35.619	0.000816312	0.000383234	0.000143858		35.619	0.000189364	0.000679843	-0.000123508		35.66	0.00069025	0.00037798	0.000129992		35.596	0.000854307	0.00130069	-0.000195557		35.596	0.00102459	0.000795552	7.57725e-05
	35.712	-0.000285467	0.000409561	-0.000238798		35.738	0.00081827	0.000381402	0.000175131		35.738	0.000210838	0.000657622	-9.40382e-05		35.775	0.000656457	0.000367205	0.000117185		35.716	0.000816807	0.00123625	-0.00016354		35.716	0.000979886	0.00077286	9.29167e-05
	35.831	-0.000286908	0.000382559	-0.000238174		35.887	0.000821196	0.000380122	0.000214392		35.887	0.00023854	0.000636296	-5.59305e-05		35.865	0.000630856	0.000358837	0.000107505		35.865	0.000771512	0.00115792	-0.000123723		35.865	0.000925526	0.000744955	0.000115103
	35.98	-0.000288512	0.000348865	-0.000237664		35.977	0.000823237	0.000379246	0.000238112		35.977	0.000255648	0.00061568	-3.23282e-05		35.954	0.000606239	0.000350605	9.82028e-05		35.958	0.000744056	0.0011102	-9.90016e-05		35.958	0.000892434	0.000727883	0.000129339
	36.1	-0.000289624	0.000321808	-0.000237435		36.092	0.000826175	0.000378486	0.000268538		36.092	0.000277984	0.000591296	-1.40344e-06		36.044	0.000582107	0.00034235	8.90729e-05		36.1	0.000703137	0.00103878	-6.1368e-05		36.1	0.000843033	0.000702423	0.00015168
	36.219	-0.000290551	0.000294912	-0.000237329		36.211	0.000829615	0.00037821	0.000300016		36.211	0.000301504	0.000581902	3.13122e-05		36.163	0.000551367	0.000331542	7.73935e-05		36.189	0.000678158	0.000995025	-3.79718e-05		36.189	0.000812905	0.000687002	0.000165955
	36.308	-0.000291119	0.00027475	-0.000237304		36.335	0.000833639	0.00037776	0.000332767		36.335	0.000326366	0.000568374	6.61069e-05		36.283	0.000521609	0.00032073	6.59772e-05		36.312	0.000644443	0.000935816	-5.94982e-06		36.312	0.000772402	0.000666531	0.000185945
	36.432	-0.000291715	0.000246469	-0.000237307		36.424	0.000836802	0.000377184	0.000356207		36.424	0.000344375	0.00055522	9.14705e-05		36.402	0.000493378	0.000310126	5.49686e-05		36.432	0.000612391	0.00087939	2.48912e-05		36.432	0.000734224	0.00064765	0.000205656
	36.458	-0.000291811	0.000240539	-0.000237309		36.484	0.000839053	0.000375755	0.000371976		36.484	0.000356577	0.00053465	0.000108751		36.491	0.000473034	0.000302252	4.68738e-05		36.551	0.000581421	0.000824758	5.4964e-05		36.551	0.000697821	0.000630178	0.000225266
	36.607	-0.000292134	0.000206209	-0.000237279		36.633	0.000844998	0.000374962	0.00041097		36.633	0.000387019	0.000526923	0.000152266		36.551	0.000459716	0.000296987	4.1476e-05		36.611	0.000566089	0.000797667	6.99216e-05		36.611	0.000680036	0.000621881	0.000235154
	36.696	-0.000292135	0.000185512	-0.000237196		36.722	0.000848721	0.000372836	0.000434085		36.722	0.000405223	0.000511986	0.000178624		36.696	0.000428622	0.000284324	2.84966e-05		36.73	0.00053622	0.000744767	9.91358e-05		36.73	0.000645951	0.000606512	0.000254712
	36.756	-0.000292051	0.000171516	-0.000237093		36.812	0.000852551	0.000370742	0.000457296		36.812	0.00042361	0.00050163	0.000205563		36.793	0.000408727	0.00027594	1.98495e-05		36.79	0.000521427	0.000718484	0.00011362		36.79	0.000629387	0.000599335	0.000264529
	36.845	-0.000291795	0.00015071	-0.000236853		36.961	0.000858844	0.000368121	0.000495124		36.961	0.000453802	0.000491781	0.000250606		36.909	0.000385719	0.000265948	9.46372e-06		36.879	0.0004998	0.000679901	0.000134794		36.879	0.000605594	0.000589408	0.000279029
	36.965	-0.000291179	0.000122562	-0.000236317		37.047	0.000862339	0.000366109	0.000516632		37.047	0.000471121	0.000485692	0.000276979		37.002	0.000367838	0.000257962	1.08942e-06		36.998	0.000471523	0.00062905	0.00016245		36.998	0.000575308	0.000577514	0.000298251
	37.114	-0.000289949	8.76424e-05	-0.000235221		37.166	0.000866827	0.000359917	0.0005457		37.166	0.000494725	0.000471549	0.000313641		37.122	0.000345399	0.00024768	-9.7818e-06		37.088	0.000450627	0.000591034	0.000182869		37.088	0.000553557	0.000569545	0.000312675
	37.174	-0.000289295	7.36386e-05	-0.000234621		37.26	0.000869961	0.000353932	0.000568061		37.26	0.000513097	0.000461752	0.000342811		37.207	0.000329834	0.000240403	-1.75212e-05		37.177	0.000430399	0.000553746	0.000202636		37.177	0.000533023	0.000562497	0.00032685
	37.293	-0.000287706	4.60793e-05	-0.000233126		37.379	0.000873209	0.000347049	0.000595434		37.379	0.000535939	0.000453158	0.000379908		37.267	0.000318974	0.000235274	-2.29911e-05		37.297	0.000403816	0.000503749	0.000228706		37.297	0.000506781	0.00055416	0.000345913
	37.383	-0.000286223	2.55123e-05	-0.00023171		37.409	0.000873873	0.000339596	0.000602142		37.409	0.000541612	0.000445895	0.000389268		37.387	0.000297426	0.000225044	-3.39085e-05		37.386	0.000384646	0.000466776	0.00024767		37.386	0.000488322	0.000548698	0.000360077
	37.472	-0.000284494	5.52224e-06	-0.000230061		37.498	0.00087541	0.000335712	0.0006216		37.498	0.000558288	0.000442695	0.000417128		37.506	0.000276136	0.00021502	-4.45829e-05		37.476	0.000365761	0.000429373	0.000266625		37.476	0.000470424	0.000543607	0.000374515
	37.532	-0.000283165	-7.71057e-06	-0.000228816		37.584	0.000876192	0.000329977	0.0006397		37.584	0.000574144	0.000438497	0.000444089		37.625	0.000254741	0.000205237	-5.4899e-05		37.595	0.000341644	0.000379769	0.000291541		37.595	0.000447735	0.000537128	0.000393958
	37.681	-0.000279234	-3.93919e-05	-0.00022533		37.737	0.000875514	0.000322872	0.000670242		37.737	0.000601922	0.000433889	0.00049232		37.655	0.000249313	0.000202828	-5.74075e-05		37.744	0.000313067	0.000317168	0.000323165		37.744	0.000420306	0.000528203	0.000419485
	37.771	-0.000276363	-5.74244e-05	-0.000223049		37.886	0.00087172	0.000319849	0.000698185		37.886	0.000628998	0.000432013	0.000540188		37.775	0.000227463	0.000193532	-6.68637e-05		37.804	0.000302224	0.000291814	0.000336278		37.804	0.000409386	0.000523876	0.000430385
	37.89	-0.000271878	-7.94233e-05	-0.000220072		37.916	0.000870519	0.000315972	0.000703646		37.916	0.000634562	0.000429324	0.000550061		37.894	0.000205786	0.000185065	-7.48124e-05		37.894	0.000286981	0.000253774	0.000356701		37.894	0.000392977	0.000515953	0.000447815
	37.95	-0.000269256	-8.94571e-05	-0.000218713		38.036	0.000864081	0.000315712	0.000725206		38.036	0.000657838	0.000428685	0.000591165		37.984	0.000189855	0.000179407	-7.92321e-05		37.983	0.000273646	0.00021657	0.000378205		37.983	0.000376672	0.00050568	0.000466924
	38.069	-0.000263119	-0.00010648	-0.000216721		38.155	0.0008551	0.000322965	0.000746597		38.155	0.000683748	0.000430287	0.000636068		38.077	0.000174683	0.00017455	-8.14772e-05		38.103	0.000260091	0.000168754	0.000410194		38.103	0.00035487	0.000486419	0.00049727
	38.159	-0.000257362	-0.00011614	-0.000216281		38.215	0.000847745	0.000335702	0.000755549		38.215	0.000696717	0.000445851	0.000661767		38.196	0.00015926	0.000170485	-7.90867e-05		38.222	0.000266105	0.000155483	0.000442936		38.222	0.000356732	0.000476004	0.000533969
	38.278	-0.000232562	-0.000122218	-0.000212516		38.36	0.000822222	0.000348253	0.000771553		38.36	0.000723156	0.00047552	0.000728651		38.286	0.000163528	0.000180279	-5.93554e-05		38.312	0.000272622	0.000150856	0.00046948		38.312	0.000358523	0.000466081	0.000563161
	38.368	-0.000208047	-0.000124528	-0.000207746		38.483	0.000803096	0.000361391	0.000789296		38.483	0.000748616	0.000481263	0.000786186		38.405	0.000166354	0.000191601	-3.39971e-05		38.431	0.000284957	0.00015731	0.000506048		38.431	0.000364695	0.000453691	0.000602652
	38.517	-0.000172558	-0.000127319	-0.000202797		38.543	0.000793326	0.000385117	0.000797601		38.543	0.000760093	0.000511336	0.000814754		38.461	0.000171593	0.000202146	-1.57438e-05		38.491	0.0002934	0.00017098	0.000524167		38.491	0.00037256	0.000451279	0.000621329
	38.607	-0.00014032	-0.00012675	-0.000192344		38.632	0.000781463	0.000401764	0.000812553		38.632	0.000779822	0.000518733	0.000857781		38.584	0.000177122	0.00021728	1.65227e-05		38.61	0.000308792	0.000195196	0.000562402		38.61	0.00038181	0.00044042	0.000660153
	38.696	-0.000116114	-0.000127325	-0.000187239		38.782	0.000762617	0.000436874	0.000836094		38.782	0.000808465	0.000543548	0.00093		38.7	0.000184917	0.000232659	4.97498e-05		38.7	0.000326416	0.000248524	0.000586231		38.7	0.000407679	0.000452589	0.000678409
	38.786	-8.75793e-05	-0.000127272	-0.000177274		38.842	0.000758613	0.000443419	0.000848391		38.842	0.00082317	0.000549636	0.000959921		38.79	0.000191714	0.000246472	7.75954e-05		38.819	0.000345006	0.00029039	0.000623516		38.819	0.000420471	0.000447053	0.000712459
	38.905	-5.09796e-05	-0.000127787	-0.000162332		38.931	0.000751552	0.00047595	0.00086148		38.931	0.000837024	0.000565663	0.00100109		38.909	0.000201879	0.000262821	0.000113117		38.939	0.000366374	0.000342878	0.0006594		38.939	0.000437027	0.000446556	0.000743727
	38.965	-3.52418e-05	-0.000129876	-0.000158098		39.021	0.000749349	0.000509729	0.000877439		39.021	0.000854133	0.000581631	0.00104351		38.999	0.000210392	0.000273676	0.000138581		38.998	0.000381107	0.000381597	0.000673197		38.998	0.000452995	0.000455752	0.000751609
	39.084	-1.2801e-06	-0.000132242	-0.000140682		39.136	0.000751791	0.000526253	0.000898144		39.136	0.00087555	0.000590206	0.00109711		39.058	0.00021641	0.00027974	0.000154238		39.118	0.000408237	0.000447626	0.000703725		39.118	0.000476852	0.000465757	0.000774685
	39.174	2.14926e-05	-0.000137411	-0.00013113		39.23	0.000758809	0.000560313	0.000917733		39.23	0.000895783	0.000603342	0.00114282		39.178	0.00023128	0.000289032	0.00018326		39.237	0.000445482	0.000527546	0.000726188		39.237	0.000510428	0.000488393	0.000784566
	39.293	5.04334e-05	-0.000144602	-0.000115341		39.349	0.000771845	0.000595232	0.000939279		39.349	0.000916661	0.000616247	0.00119814		39.297	0.000252141	0.000294956	0.000208642		39.327	0.000465862	0.000578621	0.000745619		39.327	0.000532349	0.000502039	0.000800598
	39.383	7.04311e-05	-0.000147591	-9.99614e-05		39.469	0.000790057	0.000618749	0.000959125		39.469	0.000934932	0.000627533	0.00125254		39.357	0.000262603	0.00029549	0.000218893		39.416	0.00049632	0.000639058	0.00075826		39.416	0.000561637	0.000524697	0.00080531
	39.506	9.1353e-05	-0.000142955	-7.53556e-05		39.562	0.000809662	0.000634855	0.000969735		39.562	0.00094174	0.00064536	0.00128704		39.48	0.000287268	0.000292292	0.000235652		39.51	0.000528481	0.000702461	0.000769327		39.51	0.000596276	0.000552744	0.000810079
	39.622	0.000110196	-0.000146785	-5.88182e-05		39.678	0.000831611	0.000658674	0.000990532		39.678	0.000962981	0.000657028	0.00134606		39.566	0.000301364	0.000280901	0.000240481		39.599	0.000569576	0.000764376	0.000777672		39.599	0.000628281	0.000579219	0.000808058
	39.682	0.000115735	-0.000142514	-4.93321e-05		39.737	0.000844721	0.000671935	0.000998401		39.737	0.000970281	0.000675744	0.00137239		39.685	0.000336495	0.000274584	0.000251502		39.749	0.000640161	0.000863051	0.000793972		39.749	0.000683265	0.000624587	0.000807775
	39.801	0.000128027	-0.000138801	-3.22686e-05		39.857	0.000869982	0.000686487	0.0010116		39.857	0.000985264	0.00069476	0.00142796		39.779	0.000358579	0.00025875	0.000252878		39.838	0.000683802	0.000918162	0.000807286		39.838	0.000714936	0.000650153	0.000809666
	39.92	0.000133841	-0.000128334	-1.71432e-05		39.976	0.000894116	0.00070668	0.00101909		39.976	0.000997895	0.000718323	0.00148116		39.865	0.000377609	0.000239379	0.000250433		39.924	0.000724891	0.000970335	0.000819816		39.924	0.000749866	0.000678669	0.00081373
	40.01	0.000142275	-0.000123144	-3.2915e-06		40.036	0.000913925	0.00072081	0.00102692		40.036	0.00100423	0.000748671	0.0015015		39.984	0.000408387	0.000217734	0.000249427		40.014	0.000768345	0.00102511	0.000829684		40.014	0.000793536	0.000715024	0.000819261
	40.13	0.000151271	-0.000110692	1.53457e-05		40.155	0.00094404	0.00072817	0.00103593		40.155	0.00101895	0.000785295	0.00154831		40.074	0.000431871	0.000202957	0.000249775		40.103	0.00081332	0.00107553	0.000846865		40.103	0.000831716	0.000745382	0.000827464
	40.219	0.000150698	-9.51305e-05	2.43795e-05		40.271	0.000978653	0.000740311	0.00105046		40.271	0.00103872	0.00080895	0.0015914		40.163	0.00045289	0.000187725	0.000249552		40.223	0.0008726	0.00113653	0.000883296		40.223	0.000876394	0.000778409	0.000844899
	40.309	0.000158015	-8.09839e-05	3.86516e-05		40.365	0.000997047	0.000745857	0.00105338		40.365	0.00105145	0.000832049	0.00162715		40.283	0.000478252	0.000168731	0.000249786		40.342	0.000936188	0.00120219	0.000905979		40.342	0.000938536	0.000826837	0.000861867
	40.399	0.000161305	-6.3029e-05	4.92206e-05		40.454	0.00103456	0.000750717	0.00108006		40.454	0.00108015	0.000856394	0.00166005		40.372	0.000494867	0.000156519	0.000250622		40.462	0.000991908	0.00125314	0.000955738		40.462	0.000983732	0.000856478	0.000889845
	40.458	0.000153572	-4.81296e-05	4.86564e-05		40.574	0.00105987	0.000762123	0.00109189		40.574	0.00110251	0.000873051	0.0017037		40.432	0.000505996	0.000152233	0.000255381		40.551	0.00103738	0.00129523	0.000985728		40.551	0.00102474	0.000884007	0.000909194
	40.544	0.000157381	-2.96798e-05	5.73687e-05		40.633	0.00108354	0.000767629	0.00111145		40.633	0.00112466	0.000883402	0.00172654		40.552	0.000525016	0.000144321	0.000263696		40.675	0.0010934	0.00134373	0.00104058		40.675	0.0010761	0.000914122	0.000942431
	40.667	0.000166675	-2.36469e-06	6.98805e-05		40.753	0.00110802	0.000781629	0.00113088		40.753	0.00114879	0.000897904	0.0017675		40.671	0.000541768	0.000141574	0.00027609		40.731	0.00111682	0.00136307	0.00106753		40.731	0.0010993	0.000926656	0.000958832
	40.787	0.000174321	2.42341e-05	7.84472e-05		40.873	0.0011352	0.000795588	0.00116022		40.873	0.00117585	0.000905949	0.00180662		40.824	0.000561638	0.000144145	0.000297652		40.79	0.00114102	0.00138293	0.00109631		40.79	0.00112418	0.00093953	0.000976293
	40.936	0.000184453	5.38566e-05	8.68655e-05		40.932	0.00116175	0.000810975	0.00118794		40.932	0.00120336	0.000910692	0.00182929		40.914	0.000571553	0.000150901	0.00031565		40.914	0.00118389	0.0014117	0.00116175		40.914	0.00118029	0.000967585	0.00101863
	41.056	0.000191516	7.24354e-05	9.23169e-05		41.048	0.00119975	0.000837833	0.00123416		41.048	0.00124197	0.000912479	0.00186779		41	0.000581515	0.000156091	0.000332501		41.003	0.00121601	0.00143536	0.0012076		41.003	0.00122174	0.000987013	0.0010469
	41.115	0.00019542	8.00295e-05	9.5337e-05		41.167	0.00124478	0.000860608	0.00129101		41.167	0.00128709	0.000914727	0.00190664		41.119	0.000597158	0.000160477	0.000356584		41.119	0.00125573	0.00146458	0.00126901		41.119	0.00127695	0.00101163	0.00108368
	41.235	0.000195974	8.54117e-05	9.94846e-05		41.291	0.00129991	0.000894306	0.00136053		41.291	0.00134126	0.00091375	0.00194667		41.209	0.000606263	0.000166377	0.000378528		41.239	0.00129383	0.00149072	0.0013347		41.239	0.00133652	0.00103794	0.00112275
	41.325	0.000202642	9.31035e-05	0.000106384		41.41	0.00135327	0.000913509	0.00142893		41.41	0.00139093	0.000912772	0.00198209		41.299	0.000616187	0.000169424	0.000400798		41.358	0.00132966	0.00150676	0.00140205		41.358	0.00140229	0.00106922	0.00116593
	41.414	0.000202631	9.28208e-05	0.000112096		41.47	0.00138609	0.00096742	0.00146842		41.47	0.00142144	0.000908665	0.00200076		41.392	0.000629191	0.000168818	0.00042565		41.448	0.00135726	0.0015322	0.00145347		41.448	0.0014425	0.0010864	0.00119195
	41.504	0.000202536	9.3671e-05	0.000119399		41.56	0.00144431	0.00099068	0.0015369		41.56	0.00147626	0.000900863	0.00203063		41.478	0.000639667	0.000167422	0.000449847		41.537	0.00138557	0.00154123	0.00150615		41.537	0.00149347	0.00111285	0.0012267
	41.594	0.000193937	8.14421e-05	0.000125388		41.676	0.00152285	0.00103664	0.00162781		41.676	0.00154823	0.000905691	0.00206862		41.568	0.00064965	0.000163778	0.00047517		41.627	0.00141267	0.00156444	0.00155878		41.627	0.00153275	0.00113227	0.00125366
	41.713	0.000181547	6.76617e-05	0.000135167		41.765	0.00158147	0.00108602	0.0016873		41.765	0.0015964	0.000900126	0.00209559		41.657	0.000662482	0.000157419	0.00050448		41.777	0.00146047	0.00159454	0.00164729		41.777	0.00160053	0.00117068	0.00130321
	41.833	0.000164013	5.28196e-05	0.000145243		41.859	0.00165532	0.0011321	0.0017689		41.859	0.00166236	0.000918448	0.00212857		41.837	0.000683365	0.000135569	0.000555335		41.866	0.00148964	0.00161177	0.00169901		41.866	0.00163733	0.00119391	0.00133164
	41.922	0.000146672	4.36333e-05	0.000152052		42.008	0.0017774	0.00115986	0.00189025		42.008	0.00176326	0.000915875	0.00218153		41.926	0.000694011	0.000118673	0.000576132		41.956	0.0015348	0.00161685	0.00175591		41.956	0.00168943	0.00122944	0.0013775
	42.012	0.000128622	2.65809e-05	0.000158957		42.098	0.00185479	0.00119793	0.00197136		42.098	0.00183012	0.000916758	0.00221632		42.016	0.000709135	0.000102223	0.000605197		42.075	0.00159152	0.00163422	0.00182696		42.075	0.0017434	0.00126998	0.00142754
	42.132	0.000100949	9.15084e-06	0.000166842		42.217	0.00196218	0.00124684	0.00207242		42.217	0.00191539	0.000952743	0.00226314		42.106	0.00072842	8.99282e-05	0.00064531		42.165	0.00164387	0.00164779	0.00188127		42.165	0.00178642	0.00130538	0.00147097
	42.191	8.70358e-05	7.76338e-07	0.000170467		42.277	0.00201438	0.00128495	0.00212783		42.277	0.00196266	0.000964432	0.00228869		42.225	0.000754137	6.96355e-05	0.000689086		42.284	0.00170337	0.00166174	0.00194848		42.284	0.00183219	0.00134374	0.00151725
	42.281	6.92789e-05	-1.28182e-05	0.000177268		42.397	0.00212523	0.00134896	0.00223097		42.397	0.00205196	0.00101973	0.00233931		42.315	0.000775082	5.06408e-05	0.00071503		42.314	0.00172237	0.00166559	0.00196608		42.314	0.00184584	0.00135574	0.001532
	42.371	4.77719e-05	-2.256e-05	0.000182421		42.486	0.0022104	0.00138739	0.00230687		42.486	0.00211804	0.0010491	0.0023773		42.375	0.000791776	4.29397e-05	0.000739634		42.434	0.00180824	0.00168739	0.00203646		42.434	0.00190365	0.00140981	0.00159661
	42.52	9.76062e-06	-3.58354e-05	0.000189077		42.636	0.0023512	0.001421	0.00243381		42.636	0.00223245	0.00108073	0.00244386		42.494	0.000828822	3.29702e-05	0.000791941		42.494	0.00184661	0.00169162	0.00207092		42.494	0.00193049	0.00143302	0.0016266
	42.64	-1.39232e-05	-4.43859e-05	0.00019793		42.696	0.00240754	0.00147205	0.0024838		42.696	0.00227862	0.00114672	0.00247095		42.644	0.000884638	4.32974e-05	0.000875794		42.617	0.00194213	0.0017198	0.00214018		42.617	0.00199159	0.00149373	0.00169728
	42.729	-2.8747e-05	-4.8566e-05	0.000206342		42.785	0.00248868	0.00151061	0.00255502		42.785	0.00234667	0.0012024	0.00251267		42.677	0.00089744	4.40431e-05	0.000890809		42.796	0.00207953	0.00175863	0.00223785		42.796	0.00208292	0.00158394	0.00180485
	42.819	-4.67784e-05	-5.2891e-05	0.000211642		42.845	0.00254663	0.00156052	0.0026067		42.845	0.00239536	0.00127451	0.00253932		42.793	0.000944172	4.06251e-05	0.000935913		42.882	0.00214572	0.0017815	0.00228241		42.882	0.00212778	0.00163008	0.00185904
	42.939	-5.77897e-05	-5.31468e-05	0.000229091		42.935	0.00262808	0.0016021	0.00267824		42.935	0.00246634	0.00133404	0.00258256		42.943	0.00101466	7.37844e-05	0.00102087		43.002	0.0022333	0.00180485	0.00234702		43.002	0.00219376	0.00169318	0.00193905
	42.998	-5.50797e-05	-4.71429e-05	0.000246891		43.084	0.00275688	0.00162418	0.00278698		43.084	0.00258055	0.00137112	0.00266094		43.062	0.00107399	9.89272e-05	0.00108251		43.092	0.00229826	0.00183391	0.00238991		43.092	0.00224105	0.0017441	0.00199879
	43.148	-6.33487e-05	-4.2612e-05	0.000271745		43.204	0.00285934	0.00165522	0.00287877		43.204	0.00267827	0.00142486	0.00272571		43.122	0.00110396	0.000109044	0.00111287		43.181	0.00236101	0.00187607	0.00242357		43.181	0.00228222	0.00179648	0.00205587
	43.238	-5.99507e-05	-3.25007e-05	0.000296096		43.324	0.00295623	0.00173018	0.00296588		43.324	0.00277456	0.00152829	0.00279736		43.242	0.00116925	0.000149514	0.00117904		43.271	0.00242031	0.00191786	0.00245583		43.271	0.00232251	0.0018479	0.00211462
	43.327	-5.4232e-05	-2.00008e-05	0.000322206		43.413	0.00302417	0.00176899	0.00302648		43.413	0.00284371	0.00158411	0.00285707		43.335	0.00121829	0.000177137	0.00123078		43.331	0.00245565	0.00192532	0.00249068		43.331	0.00236101	0.0018814	0.00215924
	43.417	-4.35056e-05	1.32596e-06	0.000355916		43.503	0.00309165	0.00182766	0.00309125		43.503	0.00291578	0.00166313	0.00291896		43.451	0.00128287	0.000224791	0.00129389		43.48	0.00254319	0.00199479	0.00254187		43.48	0.00242784	0.00196609	0.00225887
	43.537	-2.84042e-05	3.0078e-05	0.000397504		43.593	0.00315798	0.00187339	0.00316003		43.593	0.00299021	0.00172011	0.00298051		43.514	0.00131672	0.000250531	0.00132879		43.54	0.00257542	0.00201576	0.00256823		43.54	0.0024612	0.00200172	0.00230136
	43.626	-1.66749e-05	4.89507e-05	0.000425017		43.682	0.00322086	0.00191286	0.00322267		43.682	0.00305794	0.00177331	0.00305249		43.604	0.00136242	0.000286874	0.0013812		43.66	0.00263937	0.00207113	0.00261126		43.66	0.00251851	0.00207127	0.00238334
	43.72	-2.81655e-06	6.76757e-05	0.000452898		43.832	0.00332675	0.00196406	0.00333874		43.832	0.00317634	0.00182804	0.00317016		43.754	0.00144157	0.000360844	0.00146076		43.749	0.00268689	0.00211974	0.00263942		43.749	0.00255354	0.00211912	0.00244231
	43.836	1.61938e-05	8.58556e-05	0.000486781		43.921	0.00338892	0.00201255	0.00341008		43.921	0.0032462	0.00188211	0.00323956		43.81	0.00146441	0.000384249	0.00149975		43.839	0.00273473	0.00216868	0.00267304		43.839	0.00259112	0.00216743	0.00250243
	43.955	3.91303e-05	0.000103476	0.000522947		44.011	0.00345358	0.00208201	0.003483		44.011	0.00331232	0.00195446	0.00331806		43.929	0.001523	0.000447677	0.001565		43.989	0.00281597	0.00224502	0.00273921		43.989	0.00266998	0.00225663	0.00260452
	44.045	5.96602e-05	0.000123696	0.000543451		44.101	0.00352501	0.00214862	0.00356181		44.101	0.00337271	0.00202199	0.00341131		43.963	0.00154165	0.0004675	0.00157977		44.079	0.00286673	0.00229933	0.00278668		44.079	0.00271337	0.00230651	0.00266423
	44.105	7.37471e-05	0.000132149	0.000558214		44.191	0.00359265	0.00219849	0.00364051		44.191	0.00343753	0.00206658	0.00348787		44.083	0.0016019	0.000534366	0.00164068		44.168	0.00291948	0.00235283	0.00283587		44.168	0.00276212	0.00235971	0.00272312
	44.255	0.000111719	0.000148311	0.000594372		44.31	0.00368871	0.0022898	0.00375014		44.31	0.0035186	0.00214916	0.00359723		44.232	0.00166942	0.000615394	0.00173358		44.292	0.00299737	0.00243371	0.00291194		44.292	0.00283206	0.00243477	0.00280363
	44.344	0.000138315	0.000160086	0.000598349		44.4	0.00376146	0.00234106	0.00383223		44.4	0.00357858	0.00219269	0.00367529		44.318	0.00171239	0.000662405	0.00178204		44.407	0.00307615	0.00251359	0.002984		44.407	0.00289841	0.00250607	0.00287591
	44.404	0.000155772	0.000164093	0.000608586		44.52	0.00387139	0.00237787	0.00395416		44.52	0.00365639	0.00222355	0.00379399		44.438	0.00177602	0.00072541	0.00184707		44.527	0.00316559	0.00260339	0.00305948		44.527	0.00296555	0.00258031	0.00294822
	44.524	0.000191493	0.000170679	0.000631042		44.639	0.00398396	0.00242737	0.00407796		44.639	0.00373426	0.00226215	0.0039091		44.531	0.00182672	0.000771974	0.00190096		44.617	0.00322941	0.00268195	0.00314091		44.617	0.00302078	0.00263852	0.0030037
	44.643	0.000229334	0.000178006	0.000645209		44.729	0.00406547	0.00248742	0.00416455		44.729	0.00379098	0.00231223	0.00398716		44.617	0.00187495	0.000813467	0.00195323		44.677	0.00327265	0.00273727	0.00319907		44.677	0.00306009	0.00267978	0.00304027
	44.767	0.000269731	0.000187521	0.000659		44.819	0.00415412	0.00255783	0.00426131		44.819	0.00385107	0.00236915	0.00407229		44.737	0.00194737	0.000867563	0.00202477		44.766	0.00334795	0.00281468	0.00325301		44.766	0.00310272	0.00273394	0.00308958
	44.853	0.000296902	0.000196497	0.000673078		44.909	0.00424081	0.00264229	0.00435345		44.909	0.00390932	0.00243857	0.00415252		44.857	0.00201951	0.000921551	0.0021025		44.826	0.00339188	0.00287505	0.00331686		44.826	0.00314521	0.00277892	0.0031255
	44.943	0.000328053	0.000209101	0.000679952		44.965	0.00429266	0.0026931	0.00440352		44.965	0.00394168	0.00248133	0.00419889		44.916	0.00205756	0.000946589	0.00213896		45.006	0.00353524	0.00305963	0.00347857		45.006	0.0032557	0.00290927	0.00322726
	45.032	0.000358056	0.000225428	0.00069211		45.118	0.00444574	0.00276242	0.00456744		45.118	0.00404411	0.0025451	0.00433899		45.006	0.00211712	0.000984113	0.00219521		45.096	0.00360718	0.0031571	0.00356107		45.096	0.00331251	0.00297779	0.00327771
	45.122	0.000388894	0.000246558	0.000706233		45.208	0.00453537	0.00281063	0.00465854		45.208	0.00410215	0.00258754	0.00442123		45.126	0.00219633	0.00103537	0.00226892		45.215	0.0037027	0.00329021	0.00366752		45.215	0.00338316	0.00306767	0.00334457
	45.242	0.000431108	0.000282794	0.000728743		45.327	0.00465779	0.00285749	0.00479546		45.327	0.00418587	0.00262761	0.00453583		45.186	0.00223694	0.00106078	0.00230767		45.271	0.00374715	0.0033543	0.00371858		45.271	0.00341795	0.00311156	0.00337652
	45.362	0.000478059	0.000330332	0.000757017		45.477	0.00481003	0.00292441	0.00494948		45.477	0.00428721	0.00269323	0.00468527		45.309	0.00231909	0.00111567	0.00238042		45.391	0.00384288	0.00349137	0.0038374		45.391	0.00352898	0.00322628	0.0034485
	45.481	0.000527975	0.000386882	0.000791816		45.537	0.00487423	0.00295479	0.00502578		45.537	0.00433109	0.0027167	0.00475048		45.369	0.00235918	0.00114305	0.0024192		45.485	0.00391914	0.00360014	0.00392056		45.485	0.00359732	0.00330524	0.00350621
	45.571	0.000559188	0.000431399	0.000815804		45.657	0.0049969	0.00298468	0.00514912		45.657	0.00441643	0.00274487	0.00488175		45.515	0.00245632	0.00121428	0.00250315		45.604	0.0040169	0.00373705	0.00402417		45.604	0.00369105	0.00340749	0.00358357
	45.691	0.000611182	0.000500358	0.00085603		45.746	0.00509214	0.00305073	0.00525598		45.746	0.00448377	0.00280348	0.00498777		45.638	0.00253833	0.0012788	0.00257128		45.724	0.00410972	0.00387397	0.00412239		45.724	0.00377036	0.00350349	0.00366166
	45.78	0.000651379	0.000554338	0.000888026		45.836	0.00518968	0.00311668	0.00536505		45.836	0.00455556	0.00286226	0.00510117		45.754	0.0026151	0.00134314	0.00265343		45.814	0.00418706	0.00397321	0.00419807		45.814	0.00385461	0.00358211	0.00372883
	45.84	0.000684816	0.000590071	0.000917267		45.926	0.00528903	0.00318538	0.00547655		45.926	0.00463281	0.00292369	0.00522127		45.818	0.00265904	0.00137987	0.00268258		45.903	0.00426232	0.00406922	0.00427078		45.903	0.00393377	0.00365575	0.00379699
	45.96	0.000735903	0.000665171	0.000956708		46.016	0.00538486	0.00325484	0.00557808		46.016	0.00470829	0.00298675	0.00533976		45.934	0.00273922	0.00144906	0.00275294		45.993	0.00433305	0.00416304	0.00434178		45.993	0.00400975	0.003728	0.00386487
	46.053	0.000780256	0.000720635	0.000992954		46.135	0.00551632	0.00329391	0.00572293		46.135	0.00481894	0.00302649	0.00550752		46.054	0.00282527	0.00152251	0.00281837		46.083	0.004411	0.00425417	0.0044154		46.083	0.00409499	0.00379822	0.00393997
	46.139	0.000820049	0.000771355	0.00102261		46.225	0.00561422	0.00337409	0.00583039		46.225	0.00490227	0.00310486	0.00563477		46.147	0.00289337	0.00158044	0.00288485		46.203	0.004523	0.00437189	0.00451814		46.203	0.0042125	0.0038856	0.00404868
	46.259	0.00087735	0.000831196	0.00107181		46.345	0.00575165	0.00344887	0.00598694		46.345	0.00503065	0.00317389	0.00581626		46.173	0.0029128	0.00159654	0.00290783		46.326	0.00463316	0.00448684	0.00462686		46.326	0.00433122	0.00397192	0.00416057
	46.349	0.000918542	0.000872113	0.00110473		46.465	0.00589281	0.00351453	0.00615044		46.465	0.00517193	0.00324615	0.00600362		46.327	0.00303045	0.00169032	0.00301083		46.446	0.00474253	0.00459464	0.00474076		46.446	0.00444833	0.00405248	0.00427382
	46.469	0.000971995	0.000918519	0.00114657		46.584	0.00603139	0.00357377	0.00631591		46.584	0.00531055	0.0033027	0.00618717		46.417	0.00310028	0.00174316	0.0030732		46.532	0.00482897	0.00467025	0.00482986		46.532	0.00453122	0.00410604	0.00436115
	46.588	0.0010235	0.000955049	0.00118545		46.678	0.00615032	0.00366271	0.00645507		46.678	0.00544934	0.00340038	0.00634204		46.536	0.00319224	0.00181074	0.00315271		46.622	0.00490608	0.00474666	0.00492519		46.622	0.00462099	0.00416621	0.00444567
	46.708	0.00107356	0.000980094	0.00122446		46.738	0.00622795	0.00367953	0.00654435		46.738	0.00554623	0.00341454	0.0064411		46.592	0.00323502	0.00183764	0.00320588		46.741	0.00501193	0.00484656	0.00506191		46.741	0.00474096	0.00424405	0.00456115
	46.798	0.00111232	0.000996394	0.00124882		46.857	0.00637346	0.00380003	0.00672216		46.857	0.00571026	0.00354903	0.00662625		46.716	0.00332728	0.00190153	0.00329214		46.801	0.00507991	0.00489702	0.00513573		46.801	0.00479404	0.00427792	0.00462632
	46.858	0.00113931	0.00100887	0.00125995		46.913	0.00644175	0.00387845	0.00680853		46.913	0.005785	0.00363399	0.00671229		46.832	0.00340934	0.00195233	0.00338832		46.891	0.00516565	0.00497209	0.0052492		46.891	0.00488224	0.00433497	0.00471598
	46.948	0.00117883	0.00101807	0.00128197		47.003	0.00655636	0.00394421	0.00694497		47.003	0.00592737	0.00370114	0.00685144		46.955	0.00349004	0.00199715	0.00349912		47.011	0.0052782	0.00507323	0.00540845		47.011	0.00500408	0.00441351	0.00483432
	47.097	0.00124918	0.00102508	0.00131659		47.153	0.00674871	0.00401339	0.00715741		47.153	0.00619121	0.00377167	0.00706918		47.041	0.00354207	0.00202404	0.00357967		47.131	0.00540134	0.00517543	0.00557272		47.131	0.00511832	0.00448773	0.00495316
	47.161	0.00128298	0.00102521	0.00133127		47.243	0.00686181	0.00415433	0.00728499		47.243	0.0063394	0.0039027	0.007193		47.161	0.0036117	0.00206109	0.00369227		47.22	0.00549217	0.00525292	0.00569757		47.22	0.00520646	0.00454492	0.0050393
	47.281	0.00134583	0.0010277	0.00135316		47.362	0.00701058	0.0042232	0.00744762		47.362	0.00653729	0.00397024	0.00734799		47.255	0.00366628	0.00209196	0.00378222		47.34	0.00561818	0.00535978	0.00586741		47.34	0.00532678	0.00462337	0.00515323
	47.427	0.00143429	0.00102481	0.00138498		47.482	0.00715912	0.00434195	0.007602		47.482	0.00673858	0.00407046	0.00749315		47.341	0.00370907	0.00211163	0.0038707		47.434	0.00572047	0.00544622	0.00600141		47.434	0.00542493	0.0046883	0.00524114
	47.49	0.00147393	0.00102378	0.00139948		47.542	0.00723543	0.00445816	0.00768668		47.542	0.00683352	0.00417101	0.007569		47.401	0.00374205	0.0021297	0.00393239		47.49	0.00578416	0.0054999	0.0060824		47.49	0.00548746	0.00473062	0.00529345
	47.576	0.00152657	0.00102346	0.00141913		47.692	0.00742483	0.0045482	0.00788078		47.692	0.00707884	0.00423918	0.00774331		47.52	0.00380449	0.00216312	0.00405791		47.64	0.00595483	0.00563941	0.00628279		47.64	0.0056353	0.0048299	0.00542665
	47.696	0.0016072	0.0010231	0.00145501		47.752	0.00749122	0.00464231	0.00792625		47.752	0.00718518	0.00430586	0.00779271		47.64	0.00386981	0.00219989	0.00418719		47.733	0.00606356	0.00572771	0.00640286		47.733	0.00573058	0.00489641	0.00550869
	47.786	0.00166702	0.00102507	0.00148571		47.901	0.00767202	0.00478477	0.00808506		47.901	0.0074294	0.00442724	0.00794226		47.76	0.00393866	0.00224001	0.00432064		47.849	0.00620005	0.00583693	0.00654425		47.849	0.00584868	0.00498186	0.00561091
	47.876	0.00173132	0.00102889	0.00152504		47.962	0.00773941	0.00484331	0.00812955		47.962	0.00752961	0.00447462	0.00799315		47.88	0.00401359	0.00228536	0.00445218		47.909	0.00626657	0.00588681	0.00660896		47.909	0.00590405	0.00502417	0.00566458
	47.996	0.00181799	0.00103917	0.00158968		48.081	0.0078775	0.00493381	0.0082327		48.081	0.00771974	0.00454789	0.00810281		47.943	0.00405655	0.00231178	0.00452076		48.029	0.00641174	0.00600162	0.00674297		48.029	0.00602926	0.00512021	0.00577251
	48.085	0.00188002	0.00105148	0.00164407		48.171	0.00797678	0.00498874	0.00829465		48.171	0.0078593	0.00459643	0.00818103		48.059	0.00414551	0.00236694	0.00464521		48.119	0.00651627	0.0060802	0.0068321		48.119	0.00611695	0.00519093	0.00585571
	48.175	0.00194149	0.00106829	0.00170567		48.261	0.00807822	0.00510401	0.008361		48.261	0.0079971	0.00469441	0.00826377		48.149	0.00421467	0.0024086	0.00474512		48.212	0.00662619	0.00616375	0.00691942		48.212	0.006207	0.0052641	0.00594289
	48.265	0.00200064	0.00109036	0.00177519		48.377	0.00820757	0.00520321	0.00844077		48.377	0.00817155	0.00478444	0.00837248		48.243	0.00430411	0.00246329	0.00484493		48.328	0.00674671	0.00624181	0.00701114		48.328	0.00630825	0.00535512	0.00605821
	48.385	0.0020783	0.00112528	0.00187121		48.47	0.00831357	0.00527092	0.00851245		48.47	0.0083188	0.00484703	0.00846804		48.333	0.00439718	0.00251918	0.00494154		48.448	0.00687958	0.0063355	0.00710418		48.448	0.00641262	0.00544448	0.006178
	48.505	0.00215251	0.00116808	0.00197501		48.59	0.00844185	0.00537264	0.00857441		48.59	0.0084864	0.00496008	0.00858204		48.422	0.00448931	0.00257365	0.0050388		48.568	0.00700257	0.00641616	0.00718779		48.568	0.00650849	0.00552965	0.00630208
	48.594	0.00220568	0.00120399	0.00205417		48.65	0.0085078	0.0054334	0.0086142		48.65	0.00858117	0.00503457	0.00864747		48.538	0.00460206	0.00264004	0.00516652		48.658	0.0070913	0.00647287	0.00724754		48.658	0.00657548	0.00558931	0.00639695
	48.684	0.00225909	0.00124231	0.00213488		48.77	0.00863695	0.00550881	0.00867248		48.77	0.00873705	0.00512019	0.00876494		48.632	0.00471841	0.00270818	0.00526998		48.718	0.00715402	0.00651244	0.00728679		48.718	0.00661726	0.00562394	0.00646148
	48.808	0.00232993	0.00129911	0.00224405		48.894	0.00877228	0.00560245	0.00873859		48.894	0.00890104	0.00523445	0.00889277		48.748	0.00485182	0.00278722	0.00539801		48.837	0.00725563	0.00657482	0.00736444		48.837	0.00669656	0.00569868	0.00658862
	48.958	0.00241577	0.00137184	0.00237128		49.01	0.00890042	0.00566374	0.00880169		49.01	0.0090461	0.00531881	0.00901047		48.842	0.00497254	0.00285817	0.00550376		48.927	0.00733224	0.00662202	0.00742526		48.927	0.00675205	0.00574998	0.00668534
	49.014	0.00244821	0.00139817	0.00241714		49.069	0.00896625	0.00574746	0.00883328		49.069	0.00910587	0.00543207	0.00906237		48.962	0.00513525	0.00295304	0.00564216		49.077	0.00745258	0.00669718	0.00753382		49.077	0.00683814	0.00583188	0.00684534
	49.074	0.00248361	0.00142655	0.00246564		49.189	0.00910091	0.00580798	0.00890552		49.189	0.00924618	0.00553939	0.00917762		49.021	0.00522871	0.00300475	0.00571618		49.197	0.00755059	0.00675538	0.007629		49.197	0.00690325	0.00589139	0.00697431
	49.167	0.00254298	0.00147546	0.00254419		49.279	0.00920261	0.0058687	0.00896291		49.279	0.00934753	0.00562887	0.00925979		49.138	0.00538682	0.00309737	0.00585337		49.257	0.0075884	0.0067843	0.00767971		49.257	0.00693384	0.00592752	0.00703243
	49.314	0.00263292	0.00153276	0.00265366		49.399	0.00933852	0.0059276	0.00904384		49.399	0.00947692	0.00571035	0.00936167		49.257	0.00558744	0.00320388	0.00601803		49.347	0.007656	0.00682704	0.00775959		49.347	0.00698003	0.00597417	0.00712413
	49.403	0.00269608	0.00157468	0.00272919		49.489	0.00944175	0.00599922	0.00910535		49.489	0.00958353	0.00581989	0.00944023		49.381	0.00576996	0.0033041	0.00617696		49.467	0.00774292	0.00688392	0.00787223		49.467	0.00704025	0.00603933	0.00724069
	49.493	0.0027573	0.00160465	0.00279516		49.549	0.00951274	0.00603986	0.00914297		49.549	0.00966992	0.0058726	0.00949859		49.471	0.00591462	0.00337888	0.00630334		49.59	0.0078313	0.00694257	0.00798974		49.59	0.00710043	0.00611249	0.0073498
	49.613	0.00284998	0.00165147	0.00289589		49.699	0.00967557	0.0061153	0.00925706		49.699	0.0097927	0.00597289	0.00958074		49.561	0.00606206	0.00345271	0.00643427		49.646	0.00787353	0.00696868	0.00804836		49.646	0.00712945	0.00614185	0.00740363
	49.703	0.00291943	0.00167721	0.00296477		49.789	0.00976918	0.00614939	0.00933141		49.789	0.00985827	0.00601824	0.00962163		49.681	0.00627543	0.00355471	0.00662884		49.736	0.00794008	0.00701108	0.00814123		49.736	0.00717552	0.00619429	0.00748346
	49.793	0.00300576	0.00172216	0.00305916		49.878	0.00986072	0.0062299	0.0094007		49.878	0.00993226	0.00610953	0.00966245		49.741	0.0063675	0.00359867	0.00671247		49.86	0.00803953	0.0070688	0.00825491		49.86	0.00723735	0.00627713	0.00758003
	49.883	0.00308619	0.00175184	0.00313815		49.968	0.00994665	0.00631288	0.00948238		49.968	0.0099853	0.00619827	0.00969352		49.857	0.00655972	0.00368668	0.0068899		49.946	0.00810914	0.00710807	0.0083358		49.946	0.00728222	0.00633421	0.00764905
	49.973	0.00318115	0.00179579	0.00323595		50.118	0.0100848	0.00639507	0.00960757		50.118	0.0100838	0.00627752	0.00974247		50.007	0.00683537	0.00381117	0.00715074		50.066	0.00820448	0.0071623	0.00844894		50.066	0.00734728	0.00641703	0.0077444
	50.092	0.0033188	0.00186093	0.00337555		50.238	0.0101894	0.00645657	0.00969863		50.238	0.0101605	0.00633222	0.00977275		50.07	0.00694438	0.00385912	0.00725278		50.216	0.00832582	0.0072278	0.00857928		50.216	0.00743196	0.00652971	0.00786039
	50.242	0.00353471	0.00197327	0.0035922		50.328	0.0102588	0.00655965	0.00978475		50.328	0.010193	0.00641653	0.00979458		50.19	0.00716736	0.00395881	0.00746331		50.305	0.00840893	0.00726245	0.00864151		50.305	0.00748137	0.00659957	0.00793533
	50.332	0.00365177	0.00202959	0.00370647		50.418	0.01033	0.00662583	0.00985034		50.418	0.0102372	0.00646477	0.00980991		50.246	0.00727962	0.00400986	0.00756969		50.455	0.00853727	0.00732102	0.00875059		50.455	0.00757154	0.00672406	0.00806235
	50.422	0.00378002	0.00209584	0.00383262		50.538	0.0104191	0.00665999	0.00994344		50.538	0.0102782	0.00649205	0.00982959		50.426	0.00762801	0.00416638	0.00789349		50.485	0.00856827	0.00733002	0.00876834		50.485	0.00758821	0.0067481	0.00809484
	50.542	0.00398859	0.00220676	0.00403683		50.567	0.0104362	0.00671404	0.00997545		50.567	0.0102823	0.0065325	0.00983952		50.456	0.00768578	0.00419253	0.00794651		50.579	0.00865034	0.00736348	0.00883258		50.579	0.00764715	0.00682918	0.0081837
	50.632	0.00414966	0.00229252	0.00419547		50.657	0.0105032	0.00678922	0.0100374		50.657	0.0103048	0.00658563	0.00985115		50.58	0.00793573	0.00430462	0.008175		50.669	0.00872564	0.00739658	0.00889324		50.669	0.00770689	0.00691013	0.00826714
	50.722	0.00431468	0.00238117	0.00435994		50.807	0.0105871	0.00687505	0.0101781		50.807	0.0103328	0.00665194	0.00990616		50.699	0.00818186	0.00441404	0.0083977		50.755	0.00880069	0.00742592	0.00894967		50.755	0.00776447	0.0069876	0.00835454
	50.786	0.00444839	0.00244949	0.00449313		50.897	0.0106503	0.00692319	0.0102417		50.897	0.0103418	0.0066908	0.00992709		50.759	0.00830388	0.00447147	0.00850616		50.849	0.00888273	0.00745833	0.00901003		50.849	0.00782923	0.00707356	0.00845185
	50.872	0.00461694	0.00253949	0.00466535		50.991	0.0107014	0.00695946	0.0103175		50.991	0.0103636	0.00671939	0.00996932		50.849	0.00849919	0.0045573	0.0086806		50.968	0.00899345	0.00749367	0.00909618		50.968	0.00791203	0.00718034	0.00859293
	50.962	0.0047986	0.00263684	0.00485436		51.107	0.0107706	0.00702323	0.0104033		51.107	0.0103884	0.00677775	0.0100224		50.966	0.00876388	0.00466768	0.00891698		51.055	0.00907469	0.00752148	0.00915935		51.055	0.00797468	0.00725927	0.00869495
	51.112	0.00508616	0.00280391	0.0051663		51.227	0.010842	0.00707131	0.0104889		51.227	0.0104241	0.00682675	0.0100874		51.055	0.00897164	0.00475155	0.00910192		51.208	0.00922454	0.00757145	0.00928002		51.208	0.00808848	0.00739663	0.00888171
	51.205	0.00531836	0.00291588	0.00541433		51.347	0.0109158	0.00713562	0.0105724		51.347	0.0104705	0.00689019	0.010161		51.145	0.00918805	0.00483568	0.00929428		51.295	0.00931392	0.00760164	0.00935309		51.295	0.0081551	0.00747349	0.00899032
	51.355	0.0056586	0.00309996	0.00579427		51.467	0.0109955	0.00716427	0.0106602		51.467	0.0105177	0.00692869	0.0102402		51.269	0.00949835	0.00494388	0.00957278		51.444	0.00947061	0.00765591	0.00947758		51.444	0.00826791	0.00760164	0.00917756
	51.445	0.00585375	0.00321239	0.00601986		51.497	0.0110126	0.00724585	0.0106768		51.497	0.0105463	0.00701965	0.0102647		51.419	0.00988796	0.00506884	0.00992344		51.478	0.00951338	0.0076714	0.00951953		51.478	0.00830051	0.00763077	0.00922422
	51.561	0.00613298	0.00336538	0.00633945		51.617	0.0110941	0.00728945	0.0107629		51.617	0.010623	0.00707886	0.0103562		51.509	0.0101276	0.00514614	0.0101368		51.598	0.00965265	0.00772295	0.00963861		51.598	0.00840021	0.00772971	0.00938187
	51.651	0.00636162	0.00348976	0.00659978		51.737	0.0111796	0.00735405	0.010854		51.737	0.010713	0.00716438	0.010454		51.569	0.0102885	0.00521058	0.0102719		51.684	0.00975566	0.00776263	0.00972834		51.684	0.00847339	0.00779824	0.00949706
	51.711	0.00650161	0.00357111	0.0067639		51.827	0.0112463	0.007392	0.010927		51.827	0.0107886	0.0071963	0.0105307		51.689	0.0106199	0.00530247	0.0105718		51.744	0.00983002	0.00779241	0.00979499		51.744	0.00852665	0.00784471	0.00957924
	51.831	0.00682582	0.00374713	0.00712801		51.917	0.0113152	0.00744333	0.0110074		51.917	0.0108637	0.00726218	0.0106083		51.775	0.0108597	0.00537573	0.0107839		51.894	0.0100251	0.00787513	0.00997714		51.894	0.0086694	0.00795486	0.00979311
	51.921	0.00709265	0.003888	0.00741876		52.036	0.0114092	0.00750068	0.0111203		52.036	0.0109759	0.00732467	0.0107149		51.868	0.011122	0.0054474	0.0110214		51.984	0.0101523	0.00793347	0.0101028		51.984	0.00876785	0.00801494	0.00993202
	52.015	0.00740173	0.00404638	0.00774438		52.127	0.0114853	0.00755525	0.0112123		52.127	0.0110749	0.00738623	0.010802		51.989	0.0114657	0.00553726	0.0113376		52.104	0.010312	0.00800404	0.0102625		52.104	0.00888558	0.00809461	0.0101103
	52.131	0.00780971	0.00425237	0.00816295		52.246	0.0115831	0.0076815	0.0113459		52.246	0.0111857	0.00750806	0.0109085		52.079	0.0117261	0.00560149	0.0115817		52.168	0.0103963	0.00804085	0.0103488		52.168	0.00894558	0.00813599	0.0102034
	52.281	0.00835324	0.00452384	0.00870835		52.336	0.0116604	0.00774308	0.0114524		52.336	0.0112778	0.0075627	0.0109927		52.165	0.0119728	0.00566473	0.0118146		52.288	0.0105862	0.00813348	0.0105539		52.288	0.00910456	0.00820038	0.0104144
	52.371	0.00864802	0.00467119	0.00900291		52.456	0.0117663	0.00780267	0.0116019		52.456	0.011403	0.00761855	0.0111062		52.255	0.012237	0.00573118	0.0120669		52.404	0.0107649	0.00821692	0.0107474		52.404	0.00924648	0.00826175	0.0106091
	52.491	0.00912495	0.00489753	0.00945855		52.516	0.0118204	0.00789818	0.0116792		52.516	0.0114665	0.00769837	0.0111634		52.375	0.0125817	0.00581966	0.0124019		52.494	0.0109252	0.00829413	0.0109267		52.494	0.00938969	0.00830178	0.0107881
	52.551	0.00937114	0.00501192	0.00968992		52.636	0.0119349	0.00799875	0.0118397		52.636	0.0116004	0.00778463	0.011284		52.524	0.0130016	0.00592628	0.0128219		52.647	0.011195	0.00841727	0.0112213		52.647	0.00961682	0.00837089	0.0110768
	52.674	0.00990112	0.00525319	0.0101811		52.7	0.0119894	0.00804533	0.0119229		52.7	0.0116677	0.00783411	0.0113409		52.614	0.0132616	0.0059931	0.0130831		52.737	0.0113791	0.00849996	0.0114253		52.737	0.0097873	0.00840678	0.0112777
	52.731	0.0101731	0.00537607	0.0104312		52.816	0.0121151	0.00811929	0.0120884		52.816	0.0118128	0.00790146	0.0114743		52.708	0.0135274	0.00606097	0.0133548		52.794	0.0115036	0.00855439	0.0115621		52.794	0.00990458	0.00842909	0.0114123
	52.851	0.0107063	0.00560877	0.0109169		52.936	0.0122552	0.00822756	0.0122653		52.936	0.0119743	0.00799745	0.0116252		52.798	0.0138016	0.00613431	0.0136271		52.914	0.0117379	0.00865217	0.0118051		52.914	0.0101014	0.00848484	0.0116517
	52.911	0.0110205	0.00574813	0.011204		53.056	0.0123931	0.00828696	0.0124398		53.056	0.0121422	0.00805037	0.0117786		52.858	0.0139911	0.00618606	0.0138132		53.004	0.0119372	0.00873365	0.0120127		53.004	0.0102821	0.00852604	0.0118587
	53.004	0.011466	0.00593871	0.011609		53.176	0.0125356	0.00840067	0.0126145		53.176	0.0123222	0.00815344	0.0119432		52.978	0.0143432	0.00627778	0.014169		53.094	0.0121541	0.00882104	0.0122366		53.094	0.0104845	0.0085681	0.0120826
	53.124	0.0120234	0.00617082	0.0121171		53.266	0.0126356	0.0084875	0.0127384		53.266	0.0124597	0.00823334	0.0120651		53.068	0.0146222	0.00635191	0.0144443		53.213	0.0124281	0.00892658	0.0125094		53.213	0.0107328	0.00863376	0.012363
	53.24	0.0125962	0.00641009	0.0126448		53.39	0.0127733	0.00863296	0.0129024		53.39	0.0126579	0.00836796	0.0122418		53.218	0.0150871	0.00647239	0.0149		53.337	0.012753	0.00905329	0.0128308		53.337	0.0110389	0.00870346	0.012691
[truncated: 418 more rows]

## Sheet: Supplementary Fig. 12a
	Signal:	First derivative (ratio)					Signal:	First derivative (ratio)					Signal:	First derivative (ratio)					Signal:	First derivative (ratio)					Signal:	First derivative (ratio)					Signal:	First derivative (ratio)
[truncated: 597 more rows]

[truncated: 1 more sheets: Supplementary Fig. 12b]
